# Supplementary material for: Programming a Ferroptosis‐to‐Apoptosis Transition Landscape Revealed Ferroptosis Biomarkers and Repressors for Cancer Therapy
Source: Adv Sci (Weinh). 2024 Mar 5;11(17):2307263. doi: 10.1002/advs.202307263 (PMC11077643; doi:10.1002/advs.202307263)
Supplement: Supplementary file 2 — Supplemental Table 1‐6 [file ADVS-11-2307263-s002.xlsx]

## Sheet: S1 - Datasets
Supplemental table 1 - List of ferroptosis and apoptosis inducers datasets
List of public datasets including transcriptomic data following treatments with ferroptosis inducers (in green) or apoptosis inducers (in light blue). Also included are 5 sets created in our lab for validation. Each dataset was given a symbol (first column) that will identify this dataset in Figure 2.
Symbol	Inducer	Model	Dataset reference (GEO)	Paper reference (Pubmed)
Ferroptosis inducers
F1	Erastin	HT1080	Taken from paper	PMID: 24844246
F2	Erastin	HepG2	GSE104462	PMID: 31108460
F3	Erastin	RCC4	GSE121689	PMID: 31484063
F4	Withaferin A	NB	GSE112384	PMID: 29939160
F5	Erastin	MEF	GSE131444	PMID: 33782392
F6	Ferrotocide	HT29	GSE126868	PMID: 31086302
F7	NaIO3	Arpe-19	GSE142591	PMID: 33895485
F8	ML210	H-STS	GSE96760	PMID: 29915428
F9	Erastin	H-STS	GSE96760	PMID: 29915428
F10	SLC7A11 KO	In-vivo	GSE119628	PMID: 32241947
F11	shGPX4	BeWo	GSE147625	PMID: 33087576
F12	GPX4 KO	Mice Treg	GSE160338	PMID: 34133924
F13	RSL3	MM1	GSE182638	PMID: 34830117
F14	Hemin	OPC (mice)	GSE197104	PMID: 35318305
F15	sevoflurane	U251	GSE193295	PMID: 35372041
F16	ML162	MDA231	GSE162069	PMID: 33854057
F17	NC06	J774M	GSE163399	PMID: 33547170
F18	Erastin	HCC38	GSE154425	PMID: 34040090
F19	NASH liver	in-vivo	Taken from paper	PMID: 32145145
Apoptosis inducers
A1	EC-70124	MDA231	GSE70115	PMID: 26314846
A2	Etoposide	Capan2	GSE161803	PMID: 35503721
A3	AZD5153 and Entospletinib	SU-DHL-4	GSE207382	PMID: 36230614
A4	5-FU	MDA231	GSE124715	PMID: 32730293
A5	AZD4573	MCF7	GSE129012	PMID: 31699827
A6	CGM097	MCF7	GSE140758	PMID: 32787886
A7	VitC	MDA231	GSE121093	PMID: 29593282
A8	Doxorubicin + Renieramycin M	MCF7	GSE124597	PMID: 31527453
A9	BETd246	MDA468	GSE95375	PMID: 28209615
A10	Paeonol	HCT116	GSE154754	PMID: 34667276
A11	Roscovitin	LNCaP	GSE48056	PMID: 23902736
A12	Bortezomib	LNCaP	GSE48056	PMID: 23902736
A13	Elaiophylin	KYSE450	GSE171167	NA
A14	NaHS	HepG2	GSE193660	PMID: 35292636
A15	LY500307	SKOV3	GSE197320	PMID: 35806169
A16	TP472	A375	GSE179079	PMID: 34771678
A17	Icaritin	SNT8	GSE201959	PMID: 35663228
A18	IT848	MM1S	GSE200385	PMID: 36190955
A19	Erianin	A375	GSE217070	NA
A20	SMIP34	ZR-75	GSE199088	PMID: 35950923
A21	2c	SKUT1	GSE205596	PMID: 36195608
A22	Docetaxel	MDA231	GSE137467	NA
A23	epigambogic acid A	PC9	GSE163909	NA
A24	cisplatin	HeLa	GSE200748	NA
A25	DSF	THP-1	GSE203203	PMID: 35730653
A26	EPZ-6438	SK-N-SH	GSE143713	NA
Ferroptosis inducers (made in our lab for validation)
MDA468_E	Erastin	MDA-MB-468	GSE235201	this paper
MDA468_R	RSL3	MDA-MB-468	GSE235201	this paper
HCC70_E	Erastin	HCC70	GSE235201	this paper
HCC70_R	RSL3	HCC70	GSE235201	this paper
HCC38_E	Erastin	HCC38	GSE235201	this paper

## Sheet: S2 - Gene sets
Supplemental table 2 - Gene sets and ferroptosis biomarkers discussed in the paper
Number of genes intersecting between the gene sets
	Gradient gene set (GGS)	Datasets-derived biomarkers	Gradient-derived biomarkers	Erastin in HT1080 (F1) set	FerrDB Drivers	FerrDB Suppresor	FerrDB Marker	Wikipathways Ferroptosis
Gradient gene set (GGS)	306	2	5	2	0	1	3	0
Datasets-derived biomarkers	2	100	4	12	3	3	13	2
Gradient-derived biomarkers	5	4	26	3	2	2	5	0
Erastin in HT1080 (F1) set	2	12	3	33	2	5	30	2
FerrDB Drivers	0	3	2	2	108	4	15	14
FerrDB Suppresor	1	3	2	5	4	69	11	11
FerrDB Marker	3	13	5	30	15	11	111	11
Wikipathways Ferroptosis	0	2	0	2	14	11	11	40
Gene sets details
Gene set name	Gradient gene set (GGS)	Datasets-derived biomarkers	Gradient-derived biomarkers	Erastin in HT1080 (F1) set	FerrDB Drivers	FerrDB Suppresors	FerrDB Markers	Wikipathways Ferroptosis
Details	Genes with highest JB2 to JB6 gradient (see Fig. 2A and suppl. Text for details)	Genes with the highest ability to differentiate between the 19 ferroptosis and the 26 apoptosis inducers dataset	Genes with significant increase in JB2 vs. JB6 in 24 hours, and opposite in 6 hours ("inverse-gradient" genes)	Genes increased by Erastin treatment of HT-1080 cells, taken from PMID: 24844246 (also dataset F1 in table S1)	Genes that promote ferroptosis. Taken from the FerrDB database (http://www.zhounan.org/ferrdb/legacy/index.html)	genes that prevent ferroptosis. Taken from the FerrDB database (http://www.zhounan.org/ferrdb/legacy/index.html)	Genes that indicate the occurrence of ferroptosis Taken from the FerrDB database (http://www.zhounan.org/ferrdb/legacy/index.html)	Curated genes involved in ferroptosis, made by Wikipathways, downloaded from https://www.gsea-msigdb.org/gsea/msigdb/)
		Genes higlighted in orange were validated as biomarkers in-vitro and in-vivo (Figure 2F)
Genes ordered by	ordered by subgroups:	Decreasing number of times this gene appeared out of 1000 iterations of FINs to AINs comparisons (see supp. text). Shown here are the top 100 genes	Decreasing magnitude of fold change from JB2 to JB6 in 24 hours, in MDA-MB-468	Decreasing fold change of erastin vs. DMSO; cutoff was set for all genes with fold-change above 2	Not ordered	Not ordered	Not ordered	Not ordered
	JB2 up
	JB2 down
	JB6 up
	JB6 down
number of genes	306	100	26	33	108	69	111	40
Genes	DNASE1	DDIT4	PCK2	CHAC1	RPL8	SLC7A11	PTGS2	ACSL3
	TM7SF2	VLDLR	PRR11	DDIT4	IREB2	GPX4	DUSP1	GPX4
	SPATA2L	CHAC1	CHAC1	LOC284561	ATP5MC3	AKR1C1	NOS2	PRNP
	HIST1H2AE	SLC7A11	S100A6	ASNS	CS	AKR1C2	NCF2	ACSL1
	PCK2	JDP2	DDIT4	TSC22D3	EMC2	AKR1C3	MT3	NCOA4
	GGA3	SLC6A9	RPS6KA2	JDP2	ACSF2	RB1	UBC	SLC11A2
	HIST1H2BD	HMOX1	MT2A	DDIT3	NOX1	HSPB1	ALB	GSS
	NEU3	SLC38A2	SLC1A5	SESN2	CYBB	HSF1	TXNRD1	ACSL6
	BLVRB	SPIN4	MYCBP2	SLC1A4	NOX3	GCLC	SRXN1	CYBB
	HIST1H2BC	MYC	MDH1	SLC7A11	NOX4	NFE2L2	GPX2	SLC39A14
	PILRB	SACS	OSGIN1	TXNIP	NOX5	SQSTM1	BNIP3	ACSL5
	JMJD4	TMEM154	NANOS1	PCK2	DUOX1	NQO1	OXSR1	ACSL4
	TMEM45B	NDC80	SLC6A8	VLDLR	DUOX2	HMOX1	SELENOS	CP
	RPS2P55	ERMAP	CALM2	GPT2	G6PD	FTH1	ANGPTL7	TF
	ASL	ASNS	TNFSF9	PSAT1	PGD	MUC1	CHAC1	GCLC
	XRRA1	PIM1	ACTN4	SLC7A5	VDAC2	SLC3A2	SLC7A11	LPCAT3
	MALAT1	STIL	BRD4	HERPUD1	PIK3CA	MT1G	DDIT4	VDAC3
	RABIF	PCK2	PRDX1	C9orf150	FLT3	SLC40A1	LOC284561	VDAC2
	SNX13	SLC7A1	ARHGEF2	XBP1	SCP2	CISD1	ASNS	FTL
	USP53	ASPM	PLK3	SLC3A2	TP53	FANCD2	TSC22D3	STEAP3
	SECISBP2	PHGDH	PI4K2A	ATF3	ACSL4	FTMT	DDIT3	GCLM
	MIEF2	FBXO30	PRSS8	CBS	LPCAT3	HSPA5	JDP2	TP53
	CCDC134	FAM72A	GARS	KLHL24	NRAS	ATF4	SESN2	TFRC
	HIST1H1C	DLGAP5	CDKN1A	ATF4	KRAS	TP53	SLC1A4	ALOX15
	C6orf132	B4GALT6	PHGDH	ZNF419	HRAS	HELLS	PCK2	PCBP1
	ARFRP1	CENPF	TXNRD1	TRIB3	TF	SCD	TXNIP	SLC3A2
	MID1IP1	GALNT3		ZNF643	TFRC	FADS2	VLDLR	SLC40A1
	CNPY4	ARID5A		VEGFA	TFR2	SRC	GPT2	SLC7A11
	CHUK	MOCOS		GDF15	SLC38A1	STAT3	PSAT1	SAT1
	ZNF79	CARD10		ATP6V1G2-DDX39B	SLC1A5	PML	LURAP1L	SAT2
	NUTM2A-AS1	HJURP		ARRDC3	GLS2	MTOR	SLC7A5	MAP1LC3A
	DDIT4	TOP2A		CEBPG	GOT1	NFS1	HERPUD1	MAP1LC3C
	PTEN	PSAT1		TUBE1	CARS1	TP63	XBP1	MAP1LC3B
	RNASEH2C	TSC22D1			ALOX5	CDKN1A	ATF3	FTMT
	TXLNG	CNTRL			KEAP1	MIR137	SLC3A2	PCBP2
	TRAPPC10	EIF4EBP1			HMOX1	ENPP2	CBS	FTH1
	C1orf116	TGIF1			ATG5	VDAC2	ATF4	HMOX1
	CKB	CEBPB			ATG7	FH	ZNF419	SLC39A8
	PEG10	DEPTOR			NCOA4	CISD2	KLHL24	ATG7
	SH3D21	KLF4			ALOX12	MIR9-1	TRIB3	ATG5
	WDR7	SEMA3A			ALOX12B	MIR9-2	ZFP69B
	SYTL4	ARHGAP22			ALOX15	MIR9-3	ATP6V1G2
	RFX2	CDK1			ALOX15B	CBS	VEGFA
	ZNF281	HILPDA			ALOXE3	ISCU	GDF15
	WNK1	GCNT1			PHKG2	ACSL3	TUBE1
	UNC13B	ZBED3			ACO1	OTUB1	ARRDC3
	PDAP1	MNS1			G6PDX	CD44	CEBPG
	PTPN11	RNF125			ULK1	LINC00336	SNORA16A
	CLDN1	CGREF1			ATG3	BRD4	RGS4
	TTLL7	DUSP5			ATG4D	PRDX6	BLOC1S5-TXNDC5
	RPS6KA2	ALDH1L2			BECN1	MIR17	LOC390705
	BTAF1	JAG1			MAP1LC3A	SESN2	EIF2S1
	CAAP1	ACVR1			GABARAPL2	NF2	KIM-1
	DNM1	CD274			GABARAPL1	ARNTL	IL6
	RRM2	ABCC4			ATG16L1	HIF1A	CXCL2
	CHAC2	ARL4D			WIPI1	JUN	RELA
	SACM1L	MTHFD2			WIPI2	CA9	HSD17B11
	C12orf65	AHNAK			SNX4	TMBIM4	AGPAT3
	SKA1	SH3PXD2B			ATG13	PLIN2	SETD1B
	IDS	ATP6V0E2			ULK2	MIR212	HMOX1
	TTC26	CERS6			SAT1	Fer1HCH	TF
	MTPN	DNAJB9			EGFR	AIFM2	FTL
	PLEC	FOSL2			MAPK3	LAMP2	RPL8
	MAP2K4	MTHFD1L			MAPK1	ZFP36	ATP5MC3
	ITGAV	SMAD7			BID	PROM2	TFRC
	EID3	HERPUD1			ZEB1	CHMP5	MAFG
	MT2A	JMJD1C			DPP4	CHMP6	IL33
	BMP2K	CTH			CDKN2A	CAV1	FTH1
	ITGB1	MT1X			PEBP1	GCH1	SLC40A1
	FAM234A	OTUD1			SOCS1		GPX4
	FA2H	KIF20A			CDO1		HAMP
	LINP1	PLCB1			MYB		HSPB1
	RN7SL368P	BARD1			MAPK8		NFE2L2
	SQOR	HSPA1B			MAPK9		STEAP3
	FAM110C	TRIB3			CHAC1		DRD5
	TRPS1	TANC2			MAPK14		DRD4
	USP30	SCLT1			LINC00472		MAP3K5
	SYNE4	BUB1			PRKAA2		MAPK14
	CRADD	CAV1			PRKAA1		SLC2A1
	ZNF785	ARHGAP11A			ELAVL1		SLC2A3
	EFCAB11	CENPE			BAP1		SLC2A6
	GOSR1	PFKFB3			ABCC1		SLC2A8
	FBXO6	TNFRSF1A			MIR6852		SLC2A12
	IQCK	TSC22D3			ACVR1B		GLUT13
	PXN-AS1	ZBTB10			TGFBR1		SLC2A14
	SPR	LNX1			EPAS1		EIF2AK4
	MMACHC	MND1			HILPDA		ALOX5
	FBXL16	SIX4			HIF1A		ALOX12
	TNS1	TTK			IFNG		ALOX15
	CFD	DDX28			ANO6		ACSF2
	FOXO6	EIF4E			LPIN1		IREB2
	DUSP2	NETO2			HMGB1		HMGB1
	PAOX	GPT2			TNFAIP3		ELAVL1
	TSKU	SPSB1			TLR4		TFAP2C
	TRAF5	TAF5			ATF3		SP1
	SLC45A3	TPX2			ATM		HBA1
	ZNF260	SYBU			YY1AP1		NNMT
	ASTE1	KLF2			EGLN2		PLIN4
	MYO9A	NDRG1			MIOX		HIC1
	S1PR2	LDLRAD3			TAZ		STMN1
	SMAD1				MTDH		RRM2
	CHCHD6				IDH1		CAPG
	UTP20				SIRT1		HNF4A
	P2RY11				FBXW7		NGB
	C20orf194				PANX1		YWHAE
	MLKL				DNAJB6		GABPB1
	SLC15A3				BACH1		AURKA
	UBXN8				LONP1		MIR4715
	ZNF239						RIPK1
	PAQR7						PRDX1
	ALKBH3						MIR30B
	ZNF16
	CYP1A1
	ZBTB2
	AMIGO2
	QRSL1
	OAS1
	KDM3B
	HOXB3
	PCSK9
	PTBP2
	PHF10
	ZNF608
	PPP1R3F
	PLAT
	ZDHHC8
	TTC7B
	FOPNL
	AQP1
	FAM81A
	BMPR2
	CXorf56
	AKR1C1
	GPX8
	AXL
	PDE4A
	AAED1
	VGLL1
	TRPV6
	VAX2
	AL121820.2
	INTS14
	SLC25A25-AS1
	LRRC75B
	LINC01089
	SOX18
	BRICD5
	CPNE3
	DGKE
	MT-ND4L
	FGFR4
	ZNF587B
	MROH6
	RPSAP58
	TMEM81
	RPS27
	FBXL20
	ASB7
	RPSAP54
	HIBCH
	ACTR6
	GAS5
	C12orf45
	TYW1B
	VTI1A
	CLCN5
	MT-RNR1
	ZFAS1
	FAM24B
	DISP1
	NBPF12
	LRIF1
	RBM48
	RNF135
	KDM6A
	AZIN1
	PPHLN1
	HSPA6
	CDK2
	TUSC3
	UFM1
	ZNF581
	SHQ1
	GKAP1
	ULK4
	OTUD3
	VRK2
	TBC1D15
	COPS2
	RABGGTB
	AMMECR1L
	PAPD4
	ADAM8
	RPL39
	GDAP2
	ADAMTS1
	COCH
	DENND2C
	SPRY4
	SLC25A26
	RBM15
	FBXO38
	RNF219
	DIRC2
	GFPT2
	WBP4
	SRFBP1
	SERAC1
	CYBRD1
	ZNF451
	MED21
	CAPZA1
	YES1
	HAPLN3
	DKK1
	STRIP2
	GOLT1B
	WAPL
	RAET1L
	AC008770.1
	ZNFX1-AS1_2
	AL355309.1
	MIR3682
	AC006511.3
	AL365436.1
	AC116533.1
	RNU6-618P
	AC002075.2
	AC097523.1
	JSRP1
	AC026403.1
	LRRC75A
	MTCO1P12
	NBEAL2
	DENND6B
	HID1
	GSE1
	CORO1B
	ADCK1
	HARBI1
	NDST2
	GRB7
	SFXN2
	H1F0
	TSPAN15
	ZNF764
	CELSR1
	DARS2
	TK1
	ZDHHC23
	IMPACT
	SNAPC5
	TRUB1
	TP53I3
	C17orf80
	RPS6KL1
	ZC3H6
	RNFT2
	ARF6
	CA11
	TSTD3
	C19orf73
	APOM
	SLC16A2
	TTC12
	STARD13
	PGPEP1
	C6orf226
	SENP1
	EID1
	ZFP1
	NUDCD2
	ORAI3
	KLHL17
	REST
	EVI5L
	RAB30-AS1
	TRMT10B
	PRKAR2B
	RRAS
	S100A6
	EFR3A
	RAD54L
	IL13RA1
	CREBL2
	BHLHE41
	KDELC2
	GPX1
	NCAPG
	MISP3
	AC040169.1
	LINC01547
	GJC3
	GPRIN2
	AC007114.1
	AL355001.2
	AC008870.1
	AL121832.2
	AC008895.1
	AC009403.1
	AC093673.1
	AC004233.4
	AC099329.2
	CFAP97
	AC018695.6
	AC097376.2

## Sheet: S3 - Metabolites
Supplemental table 3 - Polar metabolites profile
Metabolomics data presented as log 2 fold change of JB2 or JB6 vs. DMSO, and JB6 vs. JB2. Colored cells indicate significant (p-value < 0.05) fold change (green - upregulated, red - downregulated).
24 hours	Fold change (log2)			p-values				16 hours	Fold change (log2)			p-values
Metabolite	JB2 vs DMSO	JB6 vs DMSO	JB6 vs JB2	JB2 vs DMSO	JB6 vs DMSO	JB6 vs DMSO		Metabolite	JB2 vs DMSO	JB6 vs DMSO	JB6 vs JB2	JB2 vs DMSO	JB6 vs DMSO	JB6 vs DMSO
Hypoxanthine	0.805894	-3.11945	-3.92535	0.0050512	6.16017e-07	1.11883e-07		PHOSPHOCREATINE	1.33229	0.0045563	-1.32773	6.10232e-07	0.975502	1.44039e-06
Choline glycerophosphate	0.771312	0.52445	-0.246862	0.000185411	0.0020532	0.0648977		CREATINE	0.988793	-0.232535	-1.22133	3.88835e-10	0.0010525	1.03686e-10
Mesoxalate	0.771005	0.590474	-0.180531	0.0929835	0.181517	0.665508		4-Guanidinobutyric acid	0.814582	-0.339355	-1.15394	1.25389e-05	0.0182287	1.04534e-06
Adenosine	0.621792	0.0537911	-0.568001	0.0320154	0.826663	0.0451968		LUMICHROME	0.748948	0.268481	-0.480466	0.0605254	0.522789	0.24276
Inosine	0.575416	-0.558493	-1.13391	0.114273	0.12362	0.00857574		Dodecyl sulfate	0.676332	0.349319	-0.327013	0.0153218	0.218372	0.227496
Pseudouridine	0.501708	0.819666	0.317958	0.0651439	0.00852515	0.21124		Choline glycerophosphate	0.649322	0.823891	0.174568	1.30962e-06	4.55294e-07	0.0365564
Xanthine	0.431651	-0.459179	-0.89083	0.0141885	0.0105865	0.000227303		Myo-Inositol	0.574666	0.00158345	-0.573083	9.10859e-08	0.976094	2.18948e-07
Glyceraldehyde 3-phosphate	0.426646	1.58268	1.15603	0.00588447	1.04326e-06	1.01867e-05		O-PHOSPHOETHANOLAMINE	0.551228	1.01954	0.46831	0.200173	0.0492305	0.310092
Glutathione oxidized	0.422634	0.57379	0.151155	0.00542153	0.000946439	0.208366		L-Methionine sulfoxide	0.480169	0.821188	0.34102	0.00215019	9.64894e-05	0.0243207
N-Acetyl-L-phenylalanine	0.407871	0.525681	0.117811	0.309391	0.19989	0.761521		Glutathionesulfonic acid	0.460461	0.348152	-0.11231	0.314347	0.498189	0.817475
Guanosine	0.375808	-0.364571	-0.740378	0.0942851	0.102796	0.0060415		Uric acid	0.449573	0.436456	-0.0131174	0.127085	0.186766	0.965447
Phosphoenolpyruvate	0.318928	0.162566	-0.156362	0.0413446	0.248495	0.265447		2-Hydroxyethanesulphonic acid	0.427824	-0.0909518	-0.518776	0.17194	0.789746	0.132025
Inosine 5'-monophosphate	0.310966	-0.666552	-0.977518	0.0149625	0.000191024	1.3689e-05		CYSTEATE	0.425044	-0.227717	-0.652762	0.0794175	0.38174	0.0198995
Uracil	0.307124	-0.243164	-0.550288	0.079555	0.149864	0.00734668		Alanine	0.424519	-0.371716	-0.796235	2.23666e-06	2.54213e-05	9.91717e-09
3-Phosphoglyceric acid	0.306562	0.25217	-0.0543922	0.0275051	0.0573206	0.64291		N-ACETYLPHENYLALANINE	0.392631	-0.214991	-0.607623	0.543658	0.76869	0.392214
Cytidine	0.282286	-0.329946	-0.612232	0.117041	0.0744823	0.00549475		OPHTHALMATE	0.391256	-1.41449	-1.80575	0.00438981	2.56867e-07	1.39041e-08
Maltotriose	0.276115	0.568285	0.292169	0.854421	0.648216	0.846107		2-Methylbutyric acid	0.382997	0.107141	-0.275856	0.0151577	0.492978	0.0831518
Flavin adenine dinucleotide	0.270714	0.0652392	-0.205475	0.00860015	0.423067	0.0298456		PANTOTHENATE	0.373965	-0.418734	-0.792699	0.00104149	0.00117401	3.69387e-06
Guanine	0.259664	-2.46346	-2.72312	0.297157	7.93372e-06	3.85254e-06		Mesaconic acid	0.37175	-0.18001	-0.55176	0.000142497	0.0328788	9.40133e-06
Glutathionesulfonic acid	0.248913	0.713177	0.464263	0.529494	0.0977319	0.255866		5-Keto-D-gluconic acid	0.366759	-0.531867	-0.898626	0.00922581	0.00207519	2.2412e-05
Adenosine 5'-diphosphate	0.235617	-0.191591	-0.427208	0.0272081	0.0590802	0.00130937		METHYLTHIOADENOSINE	0.362367	0.549179	0.186812	0.280098	0.158933	0.601072
Glycyl-L-valine	0.229164	0.488154	0.25899	0.51444	0.185295	0.463032		Alpha-Hydroxyglutaric acid	0.349499	-0.262236	-0.611735	0.000158338	0.00339636	2.25371e-06
5'-Methylthioadenosine	0.22145	0.101781	-0.119669	0.293179	0.618526	0.559514		PHOSPHOENOLPYRUVATE	0.336191	0.770221	0.43403	0.18415	0.0160344	0.121175
Cytidine 5'-diphosphocholine	0.208284	-0.0299231	-0.238207	0.555889	0.931769	0.502136		2-Hydroxy-2-methylbutyric acid	0.331877	0.476511	0.144634	0.000991259	0.00016456	0.100689
Guanosine 5'-diphosphate	0.200537	-0.0457453	-0.246282	0.0697631	0.643964	0.033492		Valeric acid	0.322871	0.0587386	-0.264132	0.0652696	0.749053	0.151763
1-Deoxy-D-xylulose-5-phosphate	0.192216	0.463472	0.271256	0.814309	0.574649	0.740776		HYDROXYPHENYLLACTATE	0.311402	-0.0207464	-0.332149	0.000114582	0.736046	0.000135852
Phosphoric acid	0.18454	0.17875	-0.00578979	0.132246	0.143053	0.959176		CITRULLINE	0.304843	0.750138	0.445295	0.0518358	0.000673962	0.0139466
Uridine 5'-diphosphate	0.179901	-0.267543	-0.447445	0.222381	0.0854112	0.0115809		N-Acetyl-L-methionine	0.301127	0.401029	0.099902	0.000288348	7.93418e-05	0.136735
Pantothenate	0.161395	-0.20995	-0.371344	0.0649533	0.0242356	0.00128608		ALPHA-HYDROXYISOBUTYRATE	0.299714	0.224468	-0.0752459	0.186439	0.373509	0.750997
Thymidine 5'-monophosphate	0.151786	-0.44431	-0.596096	0.0689402	0.000320826	4.45896e-05		GLUCURONATE	0.294981	-0.243945	-0.538926	6.22645e-05	0.00080884	5.0786e-07
Uridine diphosphategalactose	0.14486	0.000598098	-0.144262	0.0464717	0.992428	0.0471726		Pseudouridine	0.293769	0.691658	0.397889	0.169234	0.0114364	0.0946001
Succinic acid	0.141733	0.286228	0.144495	0.238137	0.0337393	0.229942		SUCCINATE	0.292842	0.404439	0.111597	0.00201453	0.000499336	0.184111
Thymidine	0.129894	-0.367839	-0.497733	0.548029	0.114902	0.0441546		HIPPURATE	0.264795	-0.0101421	-0.274937	0.000471522	0.870643	0.000675178
Cytidine 5'-diphosphate	0.127804	-0.0170996	-0.144903	0.0996413	0.808599	0.0680498		Malic acid	0.254869	0.1454	-0.109469	4.00088e-05	0.0067488	0.023625
Adenosine 5'-monophosphate	0.124754	-0.302073	-0.426827	0.202384	0.010426	0.00161631		ETHYLMALONATE	0.251902	0.226167	-0.0257354	0.0287567	0.0725792	0.817093
Uridine 5'-monophosphate	0.122665	-0.352534	-0.475199	0.156217	0.00221327	0.000356771		DIHYDROXYACETONE PHOSPHATE	0.24339	0.698224	0.454834	0.298411	0.0192385	0.0882088
Adenosine 5'-triphosphate	0.121199	-0.291189	-0.412387	0.723506	0.40473	0.248649		2-PHOSPHOGLYCERATE	0.239442	0.580601	0.341159	0.240582	0.0232574	0.132998
Guanosine 5'-monophosphate	0.118894	0.0104619	-0.108432	0.172218	0.897954	0.208503		CITRATE	0.238408	0.315232	0.0768237	0.12966	0.0837686	0.63673
Glutathione reduced	0.111505	0.769266	0.657761	0.810794	0.127597	0.183761		Fumaric acid	0.226671	0.072287	-0.154384	5.22992e-05	0.0975347	0.00201721
2'-Deoxyadenosine 5'-monophosphate	0.102296	0.114081	0.0117854	0.440789	0.392267	0.927773		cis-Aconitic acid	0.210023	0.412462	0.202439	0.00788852	0.000173419	0.0152194
Beta-Nicotinamide adenine dinucleotide	0.102268	-0.0632693	-0.165537	0.204555	0.416861	0.0565914		Adenylosuccinic acid	0.207849	-0.323978	-0.531826	0.168669	0.0690299	0.00547339
Benzoate	0.0833369	0.3322	0.248864	0.674576	0.121989	0.230457		URIDINE DIPHOSPHATE-N-ACETYLGLUCOSAMINE	0.204486	0.406882	0.202396	0.000212342	1.42959e-06	0.000450455
Uridine 5'-triphosphate	0.0832207	-0.404085	-0.487306	0.823226	0.295717	0.214587		N-ACETYLASPARAGINE	0.198832	-1.39357	-1.5924	0.836465	0.220296	0.148845
Beta-Alanine	0.0758453	-0.312742	-0.388587	0.434183	0.0100427	0.00322918		Adenosine 3'-monophosphate	0.196002	0.54788	0.351877	0.491508	0.108965	0.26564
Guanosine 5'-triphosphate	0.0689188	-0.111253	-0.180172	0.842974	0.749669	0.607375		D-Sorbitol	0.191891	0.0244005	-0.16749	0.00677404	0.715787	0.0217672
Leu-Gly	0.0642477	-0.121864	-0.186112	0.662533	0.415529	0.226778		Ac-Val-OH	0.182615	0.0329133	-0.149701	0.293727	0.864494	0.423867
2'-Deoxyadenosine 5'-diphosphate	0.0445867	0.434334	0.389747	0.75029	0.0132033	0.0214909		QUINOLINATE	0.170307	-0.13101	-0.301317	0.33015	0.505297	0.126357
Cytidine 5'-monophosphate	0.0328611	-0.206613	-0.239474	0.789404	0.122096	0.0803786		N-ACETYLNEURAMINATE	0.163251	-0.222695	-0.385947	0.00677796	0.00217668	1.90069e-05
Coenzyme A	0.0255727	0.0500854	0.0245127	0.945532	0.893606	0.947786		OXALATE	0.152138	0.465079	0.312941	0.447436	0.0585654	0.165117
2'-Deoxycytidine 5'-diphosphate	0.021519	-0.0598959	-0.0814148	0.818308	0.527564	0.39586		GLYCERATE	0.15015	0.852789	0.702639	0.147736	1.01811e-05	3.88266e-05
Kojic acid	0.016543	0.556942	0.540399	0.975681	0.321429	0.335087		Alpha-Ketoglutaric acid	0.148496	-0.767641	-0.916137	0.712602	0.11469	0.0559785
Suberic acid	0.014543	0.516376	0.501833	0.892711	0.00129985	0.00154049		Isovaleryl-L-carnitine	0.145164	-0.484207	-0.629371	0.173701	0.00141366	0.000133567
Phosphorylcholine	0.00489611	-0.0723375	-0.0772336	0.949464	0.362941	0.333231		SACCHARATE	0.145085	0.267538	0.122452	0.549595	0.339096	0.641573
Glycerol	-0.000497044	0.313572	0.314069	0.996023	0.0125598	0.0124662		2'-DEOXYADENOSINE 5'-DIPHOSPHATE	0.142131	0.876015	0.733884	0.0293861	4.44733e-08	1.68111e-07
Glycerol 3-phosphate	-0.000637376	-0.776303	-0.775666	0.99596	0.000267693	0.000269131		ERYTHRITOL	0.12857	-0.320624	-0.449194	0.0118743	4.29594e-05	1.25643e-06
NADP	-0.0090694	-0.241981	-0.232911	0.891114	0.0059462	0.00724006		ADENOSINE	0.126467	0.82835	0.701883	0.460398	0.00113423	0.00260581
N-Acetylneuraminic acid	-0.0118265	-0.191231	-0.179404	0.859201	0.0190092	0.0250072		Gly-Gly	0.121422	0.351519	0.230097	0.0334033	7.61615e-05	0.00146589
Lactic acid	-0.027022	0.19955	0.226572	0.78787	0.0753714	0.0492433		CYTIDINE DIPHOSPHATE	0.118534	0.124215	0.00568086	0.0565075	0.0755645	0.926738
Citric acid	-0.0289972	0.0773539	0.106351	0.82785	0.565687	0.434225		N-FORMYL-L-METHIONINE	0.113161	-0.109169	-0.222329	0.10699	0.164827	0.0091434
Uridine diphosphate-N-acetylglucosamine (UDP-Glc-NAc)	-0.0303899	0.111515	0.141905	0.803377	0.373188	0.264758		PYROGLUTAMATE	0.112222	1.15054	1.03832	0.0633904	1.74858e-09	3.18217e-09
Sorbose	-0.0389971	0.120232	0.159229	0.719917	0.286014	0.169039		DEOXYADENOSINE TRIPHOSPHATE	0.111411	1.45727	1.34586	0.803191	0.0139767	0.0166791
Aspartic acid	-0.0431493	-1.00376	-0.960609	0.752975	8.3243e-05	0.000112102		S-ADENOSYLHOMOCYSTEINE	0.109924	0.327879	0.217955	0.083066	0.000435616	0.00536003
Thymidine 5'-triphosphate	-0.0454908	-0.266666	-0.221175	0.87985	0.387626	0.470146		HEXANOATE	0.103425	0.375649	0.272225	0.58502	0.100792	0.201457
Terephthalic acid	-0.0613066	-0.0448068	0.0164998	0.812036	0.861898	0.948877		MESOXALATE	0.0954051	0.320693	0.225288	0.588202	0.128438	0.252091
Cis-Aconitic acid	-0.0644825	0.368024	0.432506	0.602953	0.0156973	0.00719792		PHENOL	0.0945959	0.306879	0.212284	0.411874	0.0338496	0.106946
2-Hydroxyisocaproic acid	-0.0645345	0.356874	0.421409	0.606968	0.0190246	0.00872112		GLUCOSAMINE 6-PHOSPHATE	0.09454	0.108629	0.0140887	0.235194	0.231198	0.866488
Phthalic acid	-0.071468	0.257899	0.329367	0.773517	0.314811	0.208467		PHOSPHORYLCHOLINE	0.0903238	0.437886	0.347562	0.0808687	6.23012e-06	3.38125e-05
Myo-Inositol	-0.0745972	-0.108599	-0.0340016	0.266548	0.121003	0.60037		URIDINE DIPHOSPHATE GLUCOSE	0.088058	0.275996	0.187938	0.120405	0.000769462	0.00724978
6-Phosphogluconic acid	-0.0846787	-0.504613	-0.419934	0.671466	0.0316249	0.0619356		GUANOSINE DIPHOSPHATE	0.0805185	0.171563	0.0910445	0.143849	0.0135667	0.130453
Fumaric acid	-0.0860217	0.399459	0.485481	0.508314	0.013051	0.00490683		URIDINE 5'-DIPHOSPHATE	0.0804475	-0.0128761	-0.0933237	0.296344	0.880203	0.267449
Adenylosuccinic acid	-0.0881004	-0.415731	-0.32763	0.357872	0.0019609	0.0071972		ADENINE	0.069202	0.767797	0.698595	0.663763	0.00122838	0.00173865
Adenosine 3'-monophosphate	-0.108287	-0.222564	-0.114276	0.433844	0.129893	0.409948		Thiolactic acid	0.0598611	0.329597	0.269736	0.406243	0.00163813	0.00453919
Orotic acid	-0.108381	-2.62144	-2.51306	0.856904	0.0022426	0.00285044		N-(2-Methylbutyryl)glycine	0.0583078	-0.380198	-0.438506	0.824666	0.220858	0.145918
2'-Deoxyadenosine 5'-triphosphate	-0.109595	0.1964	0.305995	0.710537	0.51037	0.314925		URIDINE TRIPHOSPHATE	0.0580764	-0.00108827	-0.0591647	0.754883	0.99589	0.770103
Guanosine diphosphate mannose	-0.109904	-0.1164	-0.00649685	0.700783	0.684209	0.981784		CITICOLINE	0.0579199	0.549081	0.491161	0.678993	0.00483691	0.00719252
Tyrosine	-0.11308	-0.166436	-0.0533552	0.178658	0.0625435	0.505319		Tartrate	0.0562682	0.195112	0.138843	0.383695	0.0188183	0.0647543
Phenol	-0.115582	0.157977	0.273559	0.567272	0.438652	0.196657		D-RIBOSE 5-PHOSPHATE	0.0561062	0.341239	0.285133	0.796318	0.18595	0.243185
Lysine	-0.123851	-0.0690539	0.0547974	0.174212	0.428774	0.526788		Flavin adenine dinucleotide	0.0545797	0.295873	0.241293	0.647091	0.0471945	0.0829756
Oxalate	-0.125394	-0.0417669	0.0836276	0.655211	0.881039	0.764983		GUANOSINE TRIPHOSPHATE	0.051295	0.224164	0.172869	0.787093	0.311208	0.410068
Tryptophan	-0.127911	-0.24835	-0.12044	0.0990861	0.00712104	0.116893		Glutathione oxidized	0.0435736	0.283627	0.240053	0.629533	0.0165615	0.0294263
Uric acid	-0.153614	0.340204	0.493818	0.376242	0.0728018	0.0175534		BETA-NICOTINAMIDE ADENINE DINUCLEOTIDE	0.0398025	0.141916	0.102113	0.341815	0.0101747	0.039534
Phenylalanine	-0.161239	-0.228878	-0.0676392	0.0319607	0.00642509	0.305117		Levulinic acid	0.0376515	0.957736	0.920085	0.901473	0.0167605	0.0163705
Malic acid	-0.189317	0.353344	0.542661	0.206511	0.0341463	0.00463687		CYTIDINE TRIPHOSPHATE	0.0360375	0.0556801	0.0196426	0.830809	0.772061	0.914738
Thymine	-0.19607	-0.20379	-0.00772019	0.747163	0.737641	0.989836		ITACONATE	0.0247153	-0.437863	-0.462578	0.838684	0.00809549	0.00448134
5-Oxoproline	-0.21454	0.796106	1.01065	0.0770808	8.37966e-05	1.59469e-05		NADP	0.0138273	0.00659976	-0.00722753	0.857039	0.939762	0.931033
Galactose 1-phosphate	-0.223169	-0.00766421	0.215505	0.0455811	0.936761	0.0516615		CYTIDINE MONOPHOSPHATE	0.0108001	0.0912703	0.0804701	0.906074	0.389603	0.426383
Glutamic acid	-0.2588	-0.32936	-0.0705601	0.0299974	0.0102626	0.489547		2,4-Dihydroxybutyric acid	0.0094614	-0.511184	-0.520646	0.958346	0.0282003	0.0210717
Methyl beta-D-galactoside	-0.261605	-0.252733	0.00887175	0.250082	0.265123	0.967405		FRUCTOSE BISPHOSPHATE	0.00565048	0.01958	0.0139295	0.974826	0.923502	0.943039
Threonine	-0.267253	-0.503418	-0.236166	0.00486894	9.99972e-05	0.00919039		Sedoheptulose 7-phosphate	0.00411414	0.254442	0.250328	0.947735	0.00404853	0.00338011
Alpha-Hydroxyglutaric acid	-0.273373	0.31082	0.584193	0.239648	0.186901	0.0272683		Leu-Gly	-0.000723064	-0.151258	-0.150535	0.995068	0.270363	0.252408
3-Methyl-L-histidine	-0.274529	-0.396939	-0.12241	0.0265237	0.00457568	0.257605		Thymidine 5?-triphosphate	-0.000900284	0.204471	0.205371	0.995829	0.309305	0.28675
Methionine	-0.277966	-0.328989	-0.0510222	0.00221355	0.000810464	0.431802		Lactic acid	-0.00116615	0.117267	0.118433	0.983578	0.0905015	0.075902
L-Norleucine	-0.28727	-0.360118	-0.0728482	0.00223358	0.000572085	0.286997		CYCLIC AMP	-0.00597359	0.455888	0.461862	0.945564	0.000723279	0.000467073
Arabinose	-0.28875	-0.158227	0.130523	0.0832394	0.308128	0.395234		Arabitol	-0.0064863	-0.264934	-0.258447	0.892682	0.000472789	0.000405084
Gamma-Aminobutyric acid	-0.291145	-0.346649	-0.0555039	0.00869552	0.00347807	0.523747		4-ACETAMIDOBUTANOATE	-0.00664534	-0.500835	-0.49419	0.903074	5.92121e-06	4.41016e-06
Hippuric acid	-0.294044	0.277535	0.571578	0.0108404	0.0142453	0.000231739		3-Methyl-2-oxopentanoic acid	-0.00686587	-0.19605	-0.189184	0.946289	0.112469	0.109571
Glucose 6-phosphate	-0.296382	-0.592187	-0.295805	0.0742548	0.00367215	0.0747126		Uridine 5'-monophosphate	-0.00826331	-0.00780349	0.000459822	0.918528	0.932382	0.995827
Allantoin	-0.304407	-0.0365573	0.26785	0.0393637	0.773452	0.0620684		N-ACETYLALANINE	-0.0142679	-0.829916	-0.815648	0.784269	2.60777e-08	1.97105e-08
N-Formyl-L-Methionine	-0.30699	-0.0227997	0.284191	0.166117	0.912383	0.195899		ADENOSINE 3',5'-DIPHOSPHATE	-0.015358	0.0321006	0.0474585	0.882619	0.786608	0.676278
N-Acetyl-L-alanine	-0.322779	-0.490426	-0.167647	0.00943072	0.000923955	0.113042		DEOXYCYTIDINE-DIPHOSPHATE	-0.0196472	0.3131	0.332747	0.794167	0.00341693	0.00169264
4-Pyridoxic acid	-0.325374	0.295678	0.621052	0.395497	0.438084	0.125952		Glycyl-L-valine	-0.0197296	-0.432967	-0.413237	0.9003	0.0315816	0.0318336
Glutamic acid 5-methyl ester	-0.329019	-0.49406	-0.165041	0.024205	0.00330272	0.198903		ADENOSINE 5'-DIPHOSPHATE	-0.0208099	0.00893466	0.0297446	0.593949	0.83973	0.486105
Xylitol	-0.340031	-0.385359	-0.0453271	0.00429704	0.00213609	0.607803		Phosphoric acid	-0.0215064	0.317914	0.33942	0.762978	0.00215462	0.000996773
Mevalonolactone	-0.363702	1.12892	1.49262	0.0488428	0.000111446	1.61097e-05		6-PHOSPHOGLUCONATE	-0.0218516	-0.0495784	-0.0277268	0.833969	0.67712	0.807062
D-Ribose 5-phosphate	-0.366141	-0.258034	0.108108	0.131807	0.269951	0.632236		DEOXYADENOSINE MONOPHOSPHATE	-0.0292344	0.955685	0.98492	0.761014	2.73588e-06	1.33406e-06
Sedoheptulose 7-phosphate	-0.366349	0.0189643	0.385313	0.0128749	0.871486	0.010111		ADENOSINE TRIPHOSPHATE	-0.031798	0.0401847	0.0719827	0.828359	0.809878	0.653341
Asparagine	-0.372296	-0.661215	-0.288919	0.000907751	1.98818e-05	0.00395088		ALLANTOIN	-0.0322049	0.0679126	0.100117	0.74764	0.553622	0.366587
Alpha-Ketoglutaric acid	-0.374272	2.3718	2.74607	0.598368	0.0089769	0.0041974		Argininosuccinic acid	-0.0483837	-0.908007	-0.859623	0.516815	3.57293e-07	3.94159e-07
N-(2-Methylbutyryl)glycine	-0.377755	-0.123989	0.253766	0.109097	0.568754	0.259327		S-(5'-Adenosyl)-L-methionine	-0.0495618	0.839651	0.889213	0.74941	0.000534701	0.00024049
Dodecyl sulfate	-0.377971	-0.226081	0.15189	0.4639	0.657515	0.764961		N-Acetyl-Asp-Glu	-0.0498558	0.143437	0.193292	0.302364	0.0197802	0.0028096
Trans-4-Hydroxy-L-proline	-0.383048	-0.686545	-0.303496	0.000678363	1.3348e-05	0.00271063		Adenosine 5?-monophosphate	-0.0511935	0.0572872	0.108481	0.477942	0.485341	0.180941
Fructose 1-phosphate	-0.392782	-2.31646e-05	0.392759	0.16855	0.999931	0.168573		METHYL GALACTOSIDE	-0.0598826	-0.0864729	-0.0265903	0.56818	0.471251	0.814725
Galacturonate	-0.40653	-0.0995537	0.306977	0.0317365	0.539112	0.0845733		N-Acetyl-L-aspartic acid	-0.0629046	-0.29275	-0.229845	0.140563	5.06783e-05	0.000262557
4-Hydroxyphenyllactic acid	-0.407518	0.214193	0.621711	0.0028827	0.0546663	0.000215675		GUANOSINE MONOPHOSPHATE	-0.0654008	0.159175	0.224576	0.458991	0.129647	0.0344499
N-Acetyl-Asp-Glu	-0.408853	-0.491333	-0.0824801	0.14533	0.0889173	0.752259		Crotonic acid	-0.0688338	0.00995192	0.0787857	0.792652	0.973327	0.782302
Proline	-0.425097	-0.618821	-0.193724	0.00392303	0.000419597	0.101774		GLUTAMATE	-0.0713249	-0.673435	-0.60211	0.156016	9.23815e-08	1.80926e-07
N-Formylglycine	-0.43974	-0.0315606	0.40818	0.0799554	0.888514	0.0996259		GLUCOSE 6-PHOSPHATE	-0.0717677	0.0875737	0.159341	0.396127	0.364334	0.0996666
Biotin	-0.464477	-0.37343	0.0910474	0.00132462	0.00457472	0.363021		GAMMA-AMINOBUTYRATE	-0.0730587	-0.686631	-0.613572	0.162545	1.15008e-07	2.26056e-07
Arginine	-0.477902	-0.359733	0.118169	0.000406817	0.00228947	0.179928		FRUCTOSE 6-PHOSPHATE	-0.0741935	0.0399946	0.114188	0.069453	0.3605	0.016165
Sedoheptulose	-0.50886	-0.297552	0.211308	0.132785	0.355244	0.505359		N-ACETYLGLUTAMATE	-0.0793446	-0.255152	-0.175807	0.356875	0.0204428	0.0766417
Saccharate	-0.543065	-0.318824	0.224242	0.0641559	0.241416	0.398952		GLYCEROL 3-PHOSPHATE	-0.0801152	0.242295	0.32241	0.541641	0.123011	0.0405037
Beta-Hydroxyisovaleric acid	-0.54517	0.0842499	0.62942	0.0119165	0.62604	0.00581229		Gulonic acid gamma-lactone	-0.0802727	-1.42487	-1.34459	0.56548	2.02566e-06	2.29769e-06
L-Ornithine	-0.568973	-0.410996	0.157977	0.000442629	0.00311404	0.142356		Threonic acid	-0.084465	-1.21826	-1.1338	0.23602	9.04726e-09	1.19396e-08
Azelate	-0.578209	0.284369	0.862578	0.0464641	0.278064	0.00823735		DEOXYGUANOSINE-MONOPHOSPHATE	-0.0913326	-0.0587499	0.0325826	0.0861275	0.309019	0.548553
Phenylpyruvic acid	-0.586022	0.0925748	0.678597	0.126486	0.793551	0.084033		BIOTIN	-0.0937809	-1.29288	-1.19909	0.275943	3.57683e-08	4.87227e-08
Tartrate	-0.639267	-0.601584	0.0376828	0.0118949	0.0157839	0.851454		N-Acetyl-L-glutamine	-0.0938894	-0.695254	-0.601365	0.795433	0.112608	0.146979
Glutamine	-0.675479	-0.832584	-0.157105	0.000330758	8.24365e-05	0.191264		2-Deoxy-D-ribose	-0.0951651	-0.63427	-0.539105	0.463968	0.00106151	0.00240145
N-Acetyl-L-glutamine	-0.706939	-0.751461	-0.044522	0.00159328	0.00110635	0.771228		Ethylsulfuric acid	-0.0968809	-0.953325	-0.856445	0.876043	0.19556	0.22185
5-Keto-D-gluconic acid	-0.718831	-2.08204	-1.36321	0.00459745	4.51199e-06	8.88273e-05		Lysine	-0.118066	-0.446151	-0.328085	0.123471	0.000193093	0.00141799
Dihydroxyacetone phosphate	-0.77448	0.956657	1.73114	0.347891	0.253385	0.0574679		N-ACETYLSERINE	-0.119828	-1.43532	-1.31549	0.0883264	9.75256e-10	1.51472e-09
Cystathionine	-0.905026	-0.368549	0.536477	0.000516056	0.0488224	0.00995494		Glutamic acid 5-methyl ester	-0.12838	0.353128	0.481508	0.350575	0.0385862	0.00659661
Threonic acid	-0.9447	-0.99738	-0.05268	0.000373115	0.000262518	0.744825		HYPOTAURINE	-0.155075	-1.34199	-1.18692	0.0236259	8.26171e-10	1.85773e-09
N-(phenylacetyl)glycine	-0.952526	0.0614078	1.01393	0.000610036	0.7278	0.000410682		GUANOSINE DIPHOSPHATE MANNOSE	-0.155333	-0.22902	-0.0736862	0.232386	0.130193	0.59249
Argininosuccinic acid	-0.968373	-0.165128	0.803244	0.00132224	0.425499	0.00385675		URIDINE	-0.157393	0.274883	0.432277	0.114916	0.023823	0.00128192
Orotidine	-1.03172	-2.24805	-1.21633	0.000130529	5.08533e-07	4.24394e-05		INOSINE	-0.158268	0.30864	0.466908	0.0413528	0.00232544	6.85441e-05
Taurine	-1.06066	-1.46627	-0.40561	0.000116886	1.23453e-05	0.0258757		GUANOSINE	-0.16434	0.505607	0.669947	0.192951	0.00335512	0.000323831
Hypotaurine	-1.06577	-1.54018	-0.47441	7.74235e-05	5.81343e-06	0.00988515		N-(phenylacetyl)glycine	-0.169497	-1.03866	-0.869158	0.0729688	4.88929e-07	1.78645e-06
Isovaleryl-L-carnitine	-1.26329	-1.28811	-0.0248181	9.06293e-07	7.85361e-07	0.786121		Ureidosuccinic acid	-0.170173	-0.935451	-0.765278	0.250466	0.000122282	0.000428595
2-Hydroxyethanesulphonic acid	-1.90241	-1.17031	0.732096	0.3458	0.464902	0.700386		ASPARTATE	-0.194645	-0.659539	-0.464894	0.0522901	5.12892e-05	0.000612838
3-Dehydroshikimic acid								INOSINE-MONOPHOSPHATE	-0.197454	-0.470118	-0.272663	0.231043	0.0228786	0.136331
Citrulline		0.683735			0.612824			Galactonate	-0.203757	-0.0247928	0.178964	0.0148047	0.76237	0.0397187
Isomaltotriose								THYMIDINE-MONOPHOSPHATE	-0.204042	0.0272524	0.231295	0.0550137	0.805305	0.0471803
O-Phosphoethanolamine		2.4997			0.0138051			Gluconate	-0.207385	-1.3196	-1.11221	0.00853879	2.57365e-09	9.44932e-09
Raffinose								CIS-4-HYDROXY-D-PROLINE	-0.221356	-0.158747	0.0626088	0.00193233	0.0265638	0.312307
								3-Methyl-L-histidine	-0.22316	-0.596941	-0.37378	0.191077	0.0076293	0.0556084
								PROLINE	-0.227019	-0.621856	-0.394836	0.00122183	5.96861e-07	2.78777e-05
								3-HYDROXYMETHYLGLUTARATE	-0.227292	-0.651694	-0.424402	0.0062192	4.2376e-06	0.000129656
								Arabinose	-0.228675	-0.74875	-0.520075	0.0835807	0.000211586	0.00226564
								TRYPTOPHAN	-0.237762	-0.188447	0.0493149	0.00137855	0.012833	0.432009
								CARNOSINE	-0.260348	-0.279929	-0.0195806	0.00702362	0.00971179	0.822546
								TAURINE	-0.264634	-1.42339	-1.15876	0.00127028	6.60594e-10	3.50821e-09
								PHENYLALANINE	-0.288002	-0.303673	-0.0156711	0.00016766	0.000311018	0.783123
								XANTHINE	-0.293087	-0.176023	0.117065	0.0745804	0.320289	0.484051
								TYROSINE	-0.300484	-0.315386	-0.0149028	0.000151303	0.00029214	0.799414
								Arginine	-0.300643	-0.679478	-0.378835	0.0018177	6.47485e-06	0.000635461
								METHIONINE	-0.306549	-0.320087	-0.0135383	2.1776e-05	4.68096e-05	0.777013
								N-Acetyl-beta-D-mannosamine	-0.30696	0.0546207	0.361581	0.0803789	0.768525	0.0614022
								ASPARAGINE	-0.307597	-0.511509	-0.203912	0.000380875	1.53312e-05	0.0103895
								CREATININE	-0.313364	-0.448639	-0.135275	0.143356	0.0732868	0.544229
								THREONINE	-0.31352	-0.438601	-0.125081	9.21678e-05	1.51082e-05	0.0487603
								DIHYDROOROTATE	-0.318864	-1.06475	-0.745881	0.0271653	1.42657e-05	0.00020884
								NORVALINE	-0.319229	-0.262107	0.0571225	0.000117195	0.0014558	0.353829
								Leucine	-0.326415	-0.334027	-0.00761232	0.000121158	0.000288798	0.902203
								ISOLEUCINE	-0.3345	-0.344416	-0.00991564	5.98278e-05	0.000139945	0.865259
								CYTIDINE	-0.356807	0.232523	0.58933	0.00746946	0.0870541	0.000445893
								OROTATE	-0.362018	-2.5627	-2.20069	0.162032	1.83827e-06	5.09508e-06
								CYSTATHIONINE	-0.372748	-0.40754	-0.0347921	8.03148e-05	0.000113053	0.607751
								SERINE	-0.373307	-0.542171	-0.168864	1.51572e-06	1.38516e-07	0.00237211
								DEOXYURIDINE-MONOPHOSPHATE	-0.402615	0.157341	0.559956	0.00212869	0.195439	0.000356146
								2-QUINOLINECARBOXYLATE	-0.430107	-1.5855	-1.15539	0.00259692	9.31908e-08	1.35926e-06
								GLUTAMINE	-0.432098	-0.822841	-0.390743	1.03438e-05	7.06309e-08	5.42737e-05
								GUANINE	-0.479712	-0.360276	0.119436	0.0388561	0.149551	0.601311
								Orotidine	-0.483103	-1.89915	-1.41605	0.00314933	6.56718e-08	7.76716e-07
								HISTIDINE	-0.497187	-0.818527	-0.32134	0.0498746	0.00882258	0.216871
								2-Aminoadipic acid	-0.519642	-0.187909	0.331733	0.0124965	0.361946	0.107274
								Gamma-L-Glutamyl-L-alanine	-0.543326	-0.914502	-0.371176	0.000762267	3.11768e-05	0.0143714
								URACIL	-0.552668	-0.22672	0.325948	0.0546719	0.453793	0.267894
								ORNITHINE	-0.573989	-0.962603	-0.388614	0.000113861	3.54995e-06	0.00381254
								HYPOXANTHINE	-0.696404	-0.488366	0.208038	0.0822814	0.263163	0.60947
								THYMIDINE	-0.732968	0.676882	1.40985	0.0332982	0.0739256	0.00131319
								NADH (Nicotinamide adenine dinucleotide (reduced))	-0.740809	0.531513	1.27232	0.0918277	0.268527	0.0143033
								GLYCINE	-0.776656	-1.25097	-0.474317	4.66643e-07	1.42674e-08	9.67607e-05
								Hydrocinnamic acid	-0.814542	0.586162	1.4007	0.31491	0.519208	0.124812
								URIDINE DIPHOSPHATE GLUCURONIC ACID	-1.1642	-0.289444	0.874761	3.06461e-09	0.00281447	1.34138e-07

## Sheet: S4 - Lipids
Supplemental table 4 - Lipidomics profile
Lipidomics data presented as log 2 fold change of JB2 or JB6 vs. DMSO, and JB6 vs. JB2. Colored cells indicate significant (p-value < 0.05) fold change (green - upregulated, red - downregulated).
24 hours	Fold change (log2)			p-values				16 hours	Fold change (log2)			p-values
Lipid	JB2 vs DMSO	JB6 vs DMSO	JB6 vs JB2	JB2 vs DMSO	JB6 vs DMSO	JB6 vs DMSO		Lipid	JB2 vs DMSO	JB6 vs DMSO	JB6 vs JB2	JB2 vs DMSO	JB6 vs DMSO	JB6 vs DMSO
FA(13:0)	2.53602	3.15951	0.623497	0.0599311	0.0263812	0.601698		AcHexSiE(16:0)	1.75047	-0.304022	-2.05449	0.0239407	0.698153	0.0165816
DG(30:0e)	2.10005	1.64358	-0.456468	0.0346605	0.0808809	0.591521		TG(18:1_18:2_20:3) (1)	1.56287	-0.633926	-2.19679	0.0612435	0.47405	0.0208762
LPC(20:5)	1.91322	0.743977	-1.16924	0.121875	0.517859	0.31949		PC(38:7)	0.858133	-0.307871	-1.166	0.00334546	0.26716	0.000693737
PI(16:0_22:4)	1.4423	0.726834	-0.715465	0.142564	0.434371	0.441294		PC(19:0_18:2)	0.824645	0.397724	-0.426921	0.0195401	0.272948	0.221602
PI(18:1_18:2)	1.41773	1.30017	-0.117566	0.229376	0.266645	0.916405		Hex2Cer(d34:1)	0.794182	-0.120589	-0.914771	2.68611e-06	0.273299	1.53259e-06
LPC(22:6)	1.41305	0.902668	-0.510383	0.0661392	0.209245	0.461048		FA(18:1) (2)	0.791805	0.111667	-0.680138	0.0287063	0.761805	0.0729095
PI(16:0_14:0)	1.35656	1.62136	0.264799	0.0806349	0.0443906	0.704326		Hex1Cer(d34:1)	0.740094	0.0130643	-0.72703	2.02328e-05	0.915498	5.17061e-05
SPH(d19:1)	1.33973	-0.923085	-2.26281	0.000331401	0.0030733	9.66188e-06		PC(22:5_22:5)	0.720703	-0.467234	-1.18794	0.000105871	0.00669732	2.19435e-06
LPE(22:6)	1.32831	0.593261	-0.735047	0.167474	0.515241	0.42373		Hex2Cer(d18:1_24:1)	0.674051	-0.443766	-1.11782	1.10858e-06	0.000183751	1.37436e-08
PI(16:0_16:0)	1.31415	2.06936	0.755213	0.0184535	0.0018055	0.125409		PC(18:0_17:0)	0.662592	0.191419	-0.471173	0.101592	0.659596	0.268311
Cer(t41:1)	1.30601	0.613224	-0.692788	0.194256	0.52318	0.472459		Cer(d38:1)	0.648122	-0.0274531	-0.675575	0.0252337	0.925246	0.0307212
PI(16:0_20:3)	1.22461	1.3092	0.0845926	0.188178	0.162805	0.922925		PG(16:1_18:3)	0.634792	0.0206285	-0.614164	0.115253	0.960963	0.190888
PE(18:0e_20:4)	1.16617	0.323226	-0.84294	0.0148028	0.409169	0.0544019		PC(18:1_20:5)	0.596915	0.109113	-0.487802	6.47924e-05	0.34364	0.000696125
LPE(20:4)	1.14869	-0.15569	-1.30438	0.255444	0.87183	0.202079		Cer(t16:0_26:2)	0.593779	-0.973793	-1.56757	0.000384789	1.58948e-05	8.61947e-08
LPC(20:4)	1.12433	0.415701	-0.708632	0.120978	0.536968	0.304327		Hex1Cer(d18:1_24:1)	0.573075	-0.245189	-0.818264	3.844e-05	0.0316563	2.93155e-06
FA(20:4) (1)	1.11175	0.0893662	-1.02239	0.0504422	0.856402	0.0669889		Cer(d35:1)	0.571827	-0.442041	-1.01387	0.0188858	0.0891655	0.000908226
LPE(22:5)	1.10424	-0.342959	-1.44719	0.309246	0.744041	0.193293		PC(20:1_20:4)	0.564318	1.46543	0.901115	0.0558768	0.00047007	0.00939562
Cer(t40:1)	1.1018	0.493665	-0.608131	0.265313	0.656323	0.586596		Hex3Cer(d18:1_24:1)	0.555163	-0.98254	-1.5377	3.04333e-05	4.08865e-07	2.19955e-09
LPC(20:3)	1.09301	0.469319	-0.623687	0.162713	0.525975	0.404328		FA(15:0)	0.552147	-0.582097	-1.13424	0.0771053	0.0984445	0.0035501
SPH(d16:1)	1.05792	-0.679568	-1.73749	0.0394205	0.150664	0.00403321		PC(40:5)	0.538145	0.552622	0.0144771	0.00219557	0.00433498	0.924046
PC(40:5)	1.05681	1.25846	0.201651	0.105251	0.0618994	0.734754		PC(20:5_22:5)	0.506578	-0.578024	-1.0846	0.00262018	0.00258199	9.78529e-06
LPE(20:5)	1.0553	-0.434521	-1.48983	0.328496	0.678998	0.180906		PA(50:6)	0.503904	-0.503592	-1.0075	0.000343343	0.000944156	1.30076e-06
LPC(22:5)	1.0284	0.557576	-0.470822	0.203334	0.47281	0.54229		PC(22:5_20:4)	0.493416	-0.835722	-1.32914	0.000203024	5.53544e-06	3.0459e-08
Cer(t16:0_26:2)	0.971415	0.314304	-0.65711	0.000143072	0.0527377	0.00163612		PA(35:2)	0.486746	-1.20447	-1.69121	0.0242862	0.000136576	3.9735e-06
PI(18:0_20:3)	0.916198	1.834	0.917806	0.112864	0.00791166	0.112334		Hex1Cer(t18:0_24:2)	0.476866	-0.545785	-1.02265	0.000291312	0.000279136	5.20449e-07
PI(16:0_16:1)	0.914219	0.851505	-0.0627135	0.0354223	0.0461849	0.865034		PC(18:1e_20:4)	0.473451	1.13887	0.665415	2.4266e-05	1.25303e-08	2.08436e-06
LPE(20:3) (2)	0.914033	-0.643594	-1.55763	0.413023	0.559723	0.18057		Hex1Cer(d18:1_23:1)	0.468737	-0.292521	-0.761259	0.00342742	0.0674672	0.000170246
PI(16:0_18:1)	0.907912	1.3569	0.448987	0.049854	0.00912565	0.283299		SPH(d16:1)	0.46551	-0.4122	-0.877709	0.0323484	0.0836327	0.00135249
PE(18:1_20:3) (2)	0.889708	-1.8754	-2.7651	0.379874	0.0873548	0.0214595		PI(18:0_20:4)	0.465294	-0.626919	-1.09221	0.132115	0.0803685	0.00480357
PC(42:3)	0.840632	1.08548	0.244846	0.204173	0.145053	0.690483		PC(18:1_20:4)	0.464401	0.457231	-0.0071696	5.54563e-05	0.000194863	0.930753
Cer(t17:1_25:2)	0.831178	-0.187586	-1.01876	0.00259911	0.348131	0.000788463		Cer(d18:1_16:0)	0.460597	0.237298	-0.223299	6.05414e-05	0.0167122	0.0181125
LPE(16:1)	0.825688	-0.809027	-1.63472	0.512062	0.520364	0.21269		PC(16:0e_20:5)	0.459547	0.923745	0.464198	0.000176317	8.5593e-07	0.000326972
AcCa(18:0)	0.822231	1.13596	0.313731	0.235535	0.115265	0.636641		Cer(d18:2_16:0)	0.458211	0.170216	-0.287994	0.000182965	0.101841	0.00897639
LPE(16:0)	0.821351	-0.71764	-1.53899	0.504994	0.558804	0.228436		SPH(d18:1)	0.45512	0.323689	-0.131431	0.00461684	0.0494971	0.36963
PC(36:3) (1)	0.784032	0.896818	0.112786	0.258325	0.201809	0.864943		PI(16:0_16:1)	0.454755	-0.557177	-1.01193	0.201142	0.171336	0.0177189
PE(20:2_20:4)	0.761386	-0.542344	-1.30373	0.13126	0.264146	0.0213949		PI(16:0_16:0)	0.450499	-1.11261	-1.56311	0.278242	0.0306105	0.00381138
PC(37:5)	0.732767	0.544345	-0.188422	0.0377689	0.100622	0.536125		Hex1Cer(t41:2)	0.443305	-0.295852	-0.739157	0.00569924	0.0707262	0.000267514
LPC(18:2) (1)	0.725264	1.08703	0.361769	0.322506	0.153737	0.612523		AcHexChE(16:0)	0.44195	-0.339911	-0.781861	0.0649737	0.193954	0.00659848
PI(18:1_18:1)	0.713377	0.799206	0.0858289	0.238186	0.191468	0.88148		PC(20:1_20:1)	0.440872	0.917252	0.476379	0.000117842	3.71265e-07	0.000125669
PI(18:1_20:5)	0.699316	-0.598351	-1.29767	0.200109	0.265883	0.0331589		PE(17:0_20:3)	0.44065	0.159873	-0.280777	0.0584897	0.515789	0.242953
PE(18:1_24:0)	0.695626	-0.0605212	-0.756147	0.001493	0.682725	0.000908651		PC(18:0_18:3)	0.435776	1.59381	1.15803	0.172306	0.000630568	0.00434086
PC(42:10) (2)	0.694677	-1.12213	-1.81681	0.000214352	8.21147e-06	2.57903e-07		PC(20:4_22:6)	0.429516	-1.48009	-1.90961	0.000224779	4.00178e-09	1.51908e-10
PC(38:3) (2)	0.693412	1.2099	0.516484	0.00423535	0.000147204	0.0179412		Cer(d32:1)	0.427019	-0.0253314	-0.452351	0.000119256	0.770263	0.00015059
PC(40:3e)	0.690635	0.830957	0.140322	0.0788663	0.0421823	0.690873		PC(20:4_20:4)	0.425885	-1.56231	-1.98819	0.00952384	5.85588e-07	2.96593e-08
TG(16:0_18:2_18:3)	0.65288	-1.25799	-1.91087	0.16754	0.0200707	0.00247406		FA(17:0)	0.422978	-0.316466	-0.739444	0.0297009	0.129667	0.00201249
Cer(d18:2_14:0)	0.635975	0.0573908	-0.578584	0.000623778	0.624961	0.00110839		Hex1Cer(t42:3)	0.420822	-0.611868	-1.03269	0.00552874	0.00106059	8.07269e-06
Hex3Cer(d18:1_24:1)	0.634123	0.779998	0.145875	0.0231128	0.00897387	0.531689		PC(16:0e_22:5)	0.41551	0.720549	0.305039	1.42934e-05	2.17884e-07	0.00044325
PE(18:1_22:1)	0.629218	-0.108905	-0.738123	0.0150281	0.602161	0.00696777		PE(16:0_16:1)	0.412598	-0.814586	-1.22718	0.338395	0.261505	0.0982217
PI(18:1_22:6)	0.613513	0.0559695	-0.557544	0.0142564	0.779574	0.021781		PC(16:0_20:4)	0.407433	0.637179	0.229746	0.000168614	9.63454e-06	0.01533
Cer(d18:2_16:0)	0.602187	0.829615	0.227428	0.00258098	0.000378103	0.134759		AcCa(16:0)	0.406932	-1.27622	-1.68315	0.00560479	1.14692e-06	4.10379e-08
PC(40:4) (1)	0.597396	0.842765	0.24537	0.143514	0.0523118	0.52217		Hex1Cer(d18:1_25:1)	0.396016	-0.28664	-0.682656	0.000748004	0.0138709	1.45483e-05
TG(18:4_16:1_18:2)	0.584424	-2.10903	-2.69345	0.453166	0.0229329	0.00737723		AcHexStE(16:0)	0.395819	-0.974833	-1.37065	0.119815	0.00374341	0.000215207
TG(18:1_20:2_22:5)	0.582719	0.0211603	-0.561558	0.138976	0.95361	0.151833		Hex2Cer(d18:1_22:0)	0.393072	-0.854383	-1.24745	0.00131495	5.03048e-06	6.7829e-08
PC(38:7) (1)	0.580709	-1.3254	-1.90611	0.285269	0.0322359	0.00616226		PC(20:1_18:1)	0.392416	0.577452	0.185036	5.3549e-05	4.85471e-06	0.0194118
PC(34:6e)	0.580311	0.319737	-0.260574	0.00876444	0.0908765	0.155085		PI(16:0_18:1)	0.391919	-0.942704	-1.33462	0.353964	0.0652587	0.0113044
Hex1Cer(t43:2)	0.570661	0.393845	-0.176816	0.100989	0.235219	0.579186		Hex2Cer(d18:1_24:0)	0.391402	-1.17128	-1.56268	0.00367395	9.33825e-07	2.92496e-08
TG(16:0_12:0_22:6)	0.568206	-0.826725	-1.39493	0.0765027	0.0188106	0.00123628		PC(18:1_22:6)	0.387755	-0.0333786	-0.421134	0.000210777	0.69246	0.000214976
AcHexSiE(18:3)	0.566227	1.66335	1.09712	0.595382	0.272698	0.426172		PC(18:2_22:6)	0.387294	-0.843493	-1.23079	0.000467868	1.27612e-06	1.56605e-08
TG(16:0e_22:5_22:6)	0.562405	-0.131866	-0.694271	0.00299915	0.342479	0.000882628		PE(18:2_18:2)	0.386565	-0.128268	-0.514833	0.480197	0.835284	0.390411
PC(18:2_21:0)	0.557314	0.513702	-0.043612	0.823168	0.836761	0.986023		PC(16:0e_18:2)	0.379106	0.797684	0.418578	0.00142406	7.66399e-06	0.00128646
PC(36:5e)	0.552897	1.09564	0.542747	0.00017406	1.5257e-06	0.000196435		PC(22:5_22:6)	0.37768	-0.982373	-1.36005	0.00779197	1.22949e-05	3.11892e-07
PE(18:0_22:5)	0.550461	-0.854633	-1.40509	0.140061	0.0354593	0.00344857		PC(16:0_22:5)	0.376381	0.0587213	-0.31766	0.0368021	0.751496	0.0929134
PG(16:1_16:1)	0.543739	-1.40043	-1.94417	0.356322	0.0371783	0.00885752		PC(40:4e)	0.3756	0.0560205	-0.31958	0.0584157	0.787612	0.127359
AcHexCmE(16:0)	0.540948	-2.08305	-2.624	0.663666	0.164306	0.0921934		SM(t42:2)	0.373833	-0.416548	-0.79038	0.0494988	0.053751	0.0012479
LPE(18:1) (1)	0.536585	-0.115766	-0.652351	0.519806	0.888004	0.437043		SM(d38:1)	0.36697	-1.06197	-1.42894	0.151542	0.00233274	0.00017115
FA(20:5)	0.535483	-0.200519	-0.736001	0.0243718	0.324837	0.00545239		Cer(d17:1_16:0)	0.36115	0.162164	-0.198985	0.00219429	0.147336	0.070595
LPE(22:4)	0.531878	-0.8177	-1.34958	0.610305	0.439792	0.176196		PC(44:12)	0.359797	-0.996031	-1.35583	0.0111462	1.24304e-05	3.75705e-07
LPC(14:0)	0.521968	0.223689	-0.298279	0.516252	0.778249	0.707891		Cer(d40:3)	0.358455	-0.226542	-0.584997	0.00517034	0.0805107	0.000279963
SM(d43:1)	0.516191	0.682035	0.165844	0.28701	0.17098	0.722809		Hex1Cer(d18:1_22:0)	0.356483	-0.484958	-0.841441	0.00423178	0.00126045	7.76524e-06
PI(16:0_22:6)	0.509317	0.303377	-0.20594	0.0532913	0.211603	0.382675		PC(20:5_20:4)	0.353371	-1.40037	-1.75375	0.0121194	4.15792e-07	2.46432e-08
Hex1Cer(d34:1)	0.509165	1.89621	1.38704	0.00183523	2.49526e-07	2.39112e-06		PA(48:5)	0.35194	-0.908445	-1.26038	0.165644	0.00616416	0.00045867
PE(18:2e_20:4)	0.509164	-0.615993	-1.12516	0.0790762	0.0414644	0.00241828		PC(18:1_24:1)	0.350927	0.860854	0.509928	0.00010259	5.63649e-08	7.26543e-06
PC(36:1)	0.508093	0.741239	0.233146	0.0343002	0.00621186	0.271831		Hex1Cer(d18:1_26:1)	0.350628	-0.502789	-0.853417	0.00382861	0.000758777	4.95998e-06
Cer(d17:1_16:0)	0.507135	0.832225	0.325091	0.00443169	0.000232174	0.0346385		PC(16:0_22:1)	0.344663	0.423329	0.0786664	0.000207519	0.000109079	0.282994
PC(38:6) (1)	0.506556	0.197423	-0.309133	0.000450489	0.0512723	0.00753326		PC(16:0e_20:4)	0.342891	0.730151	0.38726	0.000343571	1.08399e-06	0.00025478
PI(16:0e_22:6)	0.506274	0.672964	0.16669	0.0439004	0.0134809	0.449809		PC(18:0_20:3)	0.340563	0.762922	0.422359	0.000516297	1.09014e-06	0.000179282
PE(18:0_20:4)	0.500617	-0.409981	-0.910598	0.0288107	0.06024	0.00144227		SM(d32:0)	0.32864	0.0792011	-0.249439	0.00161305	0.400957	0.0147956
PI(16:1_18:1)	0.498379	0.206447	-0.291931	0.183475	0.561631	0.417168		PC(18:1e_22:6)	0.327574	0.848966	0.521392	0.00311833	3.05466e-06	0.000178632
PC(36:6) (1)	0.493848	-0.36487	-0.858718	0.00270173	0.0128153	8.73132e-05		PC(18:1_18:1)	0.323969	0.458462	0.134493	0.000245238	3.7164e-05	0.069048
AcHexChE(16:0)	0.488386	0.626434	0.138048	0.405157	0.292854	0.809781		LPC(16:1e)	0.318742	0.352615	0.0338721	0.00216545	0.0026329	0.706756
TG(18:1_22:4_22:5)	0.484015	0.415412	-0.0686031	0.00679978	0.0142521	0.614598		PC(16:1_18:1) (1)	0.312427	0.239682	-0.0727451	0.367039	0.539215	0.844278
PC(36:5) (1)	0.48363	0.441869	-0.0417613	0.00316936	0.00515192	0.721931		PC(18:0e_18:1)	0.305909	0.599457	0.293548	0.34781	0.119251	0.405848
Hex2Cer(d18:1_24:1)	0.480127	0.32706	-0.153067	0.00405487	0.0254021	0.23098		PC(16:0_20:1)	0.304323	0.424954	0.12063	0.000256659	4.40851e-05	0.0821621
SPH(d18:1)	0.473373	-0.283081	-0.756454	0.00599139	0.0551073	0.000397459		PC(20:5_22:6)	0.303008	-1.58357	-1.88658	0.0114463	2.04648e-08	1.91421e-09
Hex2Cer(t42:2)	0.467203	0.49223	0.0250267	0.0255118	0.0204604	0.885401		SM(d34:0)	0.30014	-0.225218	-0.525359	0.0280376	0.124277	0.00182449
PI(18:0_22:6)	0.465604	0.834507	0.368902	0.0894888	0.00908512	0.163427		AcCa(15:0)	0.299063	-1.48307	-1.78213	0.0166324	7.57604e-08	6.63747e-09
PI(18:1_22:5)	0.460997	0.0672993	-0.393698	0.0198495	0.678507	0.0377343		AcCa(14:0)	0.298083	-1.5669	-1.86499	0.00939181	1.31301e-08	1.23089e-09
LPC(18:1) (2)	0.46089	0.236805	-0.224085	0.324001	0.603259	0.622513		Hex1Cer(d18:1_23:0)	0.29773	-0.619744	-0.917474	0.0199649	0.000405801	8.54097e-06
PC(16:0_17:0)	0.459706	0.557714	0.0980084	0.312415	0.227718	0.823531		SPH(d18:0)	0.29383	-0.161899	-0.455728	0.0204319	0.217993	0.00263269
Hex1Cer(t40:2)	0.459149	0.309239	-0.14991	0.0205556	0.086576	0.368751		FA(16:0)	0.290596	0.355381	0.0647845	0.0950332	0.0755364	0.715911
Hex1Cer(t42:2) (3)	0.455861	-0.014593	-0.470454	0.017574	0.925116	0.0152559		PC(15:0_20:4)	0.28962	0.418016	0.128396	0.00575139	0.00117391	0.193036
LPE(18:1) (2)	0.45466	-0.675683	-1.13034	0.405482	0.229047	0.0622031		PC(37:5)	0.289336	-0.0788558	-0.368192	0.0775457	0.650833	0.0437786
PE(16:0_20:4)	0.444276	-0.784392	-1.22867	0.0433102	0.00312184	0.000206547		LPC(18:1e)	0.287306	0.294469	0.00716288	0.00372638	0.00712696	0.93496
PC(37:6) (1)	0.443507	-0.299742	-0.743249	0.0597224	0.174853	0.00668904		PC(24:0_18:2)	0.282592	1.00604	0.723448	0.127045	0.000295545	0.00248456
TG(18:1_22:6_22:6)	0.423331	-0.392726	-0.816057	0.0503191	0.0649565	0.00241239		PC(35:5)	0.282553	0.286531	0.00397735	0.0196921	0.0335711	0.972593
PI(16:0e_20:4)	0.420038	0.918401	0.498363	0.389654	0.0835454	0.312332		Hex1Cer(t43:2)	0.280961	-0.979471	-1.26043	0.263052	0.00397545	0.000475476
Hex2Cer(d18:1_22:0)	0.418403	0.765307	0.346904	0.0404955	0.00231479	0.0768094		FA(18:0)	0.279872	-0.233605	-0.513477	0.0119171	0.0499513	0.000348969
SM(d32:2)	0.417988	-0.179377	-0.597365	0.0239665	0.262252	0.00434451		PI(18:0_22:6)	0.279597	-0.203964	-0.483562	0.346266	0.541377	0.146045
AcCa(15:0)	0.416233	0.0726511	-0.343582	0.328617	0.860093	0.415133		AcCa(18:0)	0.276761	-1.008	-1.28477	0.0876275	8.3356e-05	5.84666e-06
Cer(d18:2_24:1)	0.397902	0.17546	-0.222442	0.00109615	0.0552394	0.0221848		PA(29:4e)	0.2759	-0.210039	-0.48594	0.131142	0.29906	0.0228536
PI(16:1_16:1)	0.395873	-0.0393278	-0.4352	0.432313	0.936453	0.390086		PC(16:0_17:0)	0.275872	-0.468016	-0.743888	0.421894	0.239512	0.0628142
PE(16:1e_20:3)	0.394347	-0.01792	-0.412267	0.21442	0.952444	0.19641		PC(16:0e_22:6)	0.27362	0.715824	0.442204	0.00254002	2.05292e-06	0.00012085
PI(18:1_20:4)	0.394294	-0.164657	-0.558952	0.113609	0.477109	0.0367082		Cer(d18:1_23:1)	0.269475	-0.119003	-0.388478	0.0062338	0.219175	0.000938762
PE(18:1_20:4) (2)	0.391178	-0.805321	-1.1965	0.412735	0.114715	0.0310036		PC(16:1e_18:0)	0.26226	0.271468	0.00920812	0.000947709	0.00188365	0.888741
Cer(d18:1_16:0)	0.390051	0.862346	0.472295	0.00449722	3.22562e-05	0.00154344		LPC(26:0)	0.262227	0.0985408	-0.163686	0.00195948	0.211811	0.0415534
Cer(d18:1_20:0)	0.389764	1.11688	0.727118	0.296934	0.0136014	0.0723595		PC(38:0e)	0.25981	-0.0325171	-0.292327	0.00790724	0.729706	0.00651306
PI(16:0e_22:5)	0.38567	0.992889	0.607219	0.291451	0.0207767	0.114447		Hex1Cer(t42:2)	0.257375	-0.553705	-0.811079	0.133579	0.010689	0.000632387
PG(16:0_18:3)	0.383817	-0.759487	-1.1433	0.773369	0.612843	0.452075		PC(42:4e)	0.251967	0.448987	0.19702	0.0132115	0.000724603	0.0580246
TG(16:1_14:0_22:6)	0.381955	-0.721171	-1.10313	0.126914	0.0130235	0.00136513		Hex1Cer(d18:1_24:2)	0.250192	-0.287391	-0.537583	0.0268899	0.0258184	0.000364203
PI(16:0_20:5)	0.368442	-0.898058	-1.2665	0.0805729	0.00142435	0.000166856		PC(17:0_18:1)	0.248138	0.394998	0.14686	0.00276969	0.000223455	0.0619363
LPC(18:1e)	0.368079	0.910625	0.542546	0.0489594	0.000521532	0.00952321		PC(16:0_22:6)	0.247542	0.342184	0.0946418	0.00574443	0.00159959	0.25694
PC(36:4) (1)	0.362903	0.376771	0.0138674	0.0031558	0.00256169	0.874314		SM(d36:2)	0.242869	0.00955584	-0.233313	0.0492829	0.940644	0.0772983
PE(18:0_20:3)	0.353192	-0.774086	-1.12728	0.244018	0.0259577	0.00435368		AcCa(14:1)	0.23865	-3.67302	-3.91167	0.605827	1.60185e-05	5.73213e-06
PI(18:1_20:3)	0.352688	-0.15988	-0.512568	0.189162	0.53211	0.0714871		Cer(d18:1_24:1)	0.237204	-0.132378	-0.369582	0.00332581	0.0958177	0.000231593
LPC(18:1) (1)	0.350798	0.205786	-0.145012	0.54449	0.719927	0.800078		PC(41:2)	0.236853	0.751986	0.515133	0.169749	0.00170701	0.0133787
PC(40:7) (2)	0.348909	-0.52885	-0.877759	0.0118908	0.00128481	5.00106e-05		PA(42:6)	0.236233	0.471505	0.235273	0.221467	0.043878	0.26077
PC(38:5) (1)	0.345846	0.333487	-0.0123589	0.240578	0.256263	0.96485		AcCa(20:1)	0.232855	-1.4613	-1.69416	0.106455	8.64297e-07	1.18733e-07
PE(17:1_18:1)	0.345179	-0.915947	-1.26113	0.128948	0.00230908	0.000334764		Cer(d18:1_24:2)	0.231275	-0.146299	-0.377573	0.011527	0.121635	0.000826397
PC(38:5) (2)	0.344511	0.327177	-0.0173343	0.0307164	0.0375523	0.897084		PC(18:1e_18:1)	0.229141	0.289952	0.0608118	0.0278137	0.0167584	0.550462
PC(38:4)	0.34358	0.500669	0.157089	0.00550714	0.000638935	0.118257		PC(38:1e)	0.227267	0.268965	0.0416983	0.053538	0.0460979	0.723053
PC(44:11)	0.336009	-0.845415	-1.18142	0.0020338	4.78588e-06	4.31807e-07		PG(18:1_22:5)	0.226238	0.0621516	-0.164087	0.220665	0.760077	0.405656
LPE(18:0)	0.334137	-0.0279505	-0.362088	0.133043	0.891566	0.107844		PG(16:1_18:1)	0.224979	-0.70105	-0.926029	0.456266	0.0578634	0.0137137
PC(38:7) (2)	0.333976	-0.219752	-0.553728	0.30259	0.488473	0.10643		PI(16:1_18:1)	0.224593	-0.63007	-0.854663	0.479957	0.0986769	0.0264076
Hex1Cer(t42:2) (1)	0.332351	0.158911	-0.17344	0.050587	0.300184	0.261416		PC(16:0_18:1)	0.224495	0.279868	0.0553739	0.00295883	0.00158743	0.410246
Cer(d18:1_24:3)	0.328088	-0.0880454	-0.416133	0.0759928	0.596614	0.0329648		TG(18:1_20:2_22:5)	0.22083	0.319715	0.0988852	0.229696	0.133978	0.611513
PC(36:4e)	0.326117	1.00996	0.683848	0.00771137	6.36364e-06	9.3634e-05		PC(17:1_18:1)	0.219928	0.269925	0.049997	0.00504125	0.00311971	0.483021
PE(16:1e_16:1)	0.326109	-0.602281	-0.928391	0.0784261	0.00627237	0.000527006		FA(24:0)	0.217099	-0.385502	-0.602602	0.0416295	0.00413439	9.98521e-05
PE(18:1e_18:1)	0.325196	0.0214183	-0.303778	0.109836	0.908004	0.131229		PI(18:1_20:3)	0.215595	-0.624332	-0.839928	0.442894	0.0675229	0.0155949
SM(t40:1)	0.325054	0.382135	0.057081	0.0618733	0.034557	0.710599		Hex1Cer(t40:2)	0.210721	-0.454926	-0.665647	0.160688	0.0155481	0.00108321
PC(42:9)	0.323169	-0.820705	-1.14387	0.00217374	4.86687e-06	4.47773e-07		PC(16:0_24:1)	0.210565	0.0649633	-0.145602	0.00995318	0.419154	0.0745068
PC(42:11)	0.32054	-1.20463	-1.52517	0.0164246	4.99002e-06	9.2103e-07		PC(26:1_18:1)	0.209919	0.97188	0.761961	0.141937	4.44727e-05	0.000247064
SM(d38:1) (1)	0.318723	-0.393357	-0.712079	0.527267	0.43856	0.17953		PC(18:0e_16:0)	0.208911	-0.231961	-0.440872	0.0547646	0.0600848	0.00153059
PE(18:1_18:2)	0.315894	-0.653501	-0.969394	0.0885041	0.00426909	0.000423262		LPC(28:0)	0.206704	0.241657	0.0349528	0.00682634	0.00582396	0.617706
PE(18:1e_22:6)	0.313913	-0.776736	-1.09065	0.0591541	0.000730359	8.21176e-05		PC(16:0e_15:0)	0.206111	0.37411	0.167998	0.0433304	0.00382778	0.115771
PE(17:0_18:1)	0.311753	-0.545787	-0.85754	0.120425	0.0167567	0.00161218		PC(16:0_19:0)	0.203684	0.133841	-0.0698432	0.588534	0.753813	0.863887
LPC(16:0)	0.310213	0.539721	0.229508	0.163765	0.0294579	0.288493		Cer(d38:2)	0.202877	-0.189623	-0.392499	0.172892	0.256755	0.0249055
Hex1Cer(t42:2) (2)	0.309547	0.047458	-0.262089	0.293724	0.867121	0.368883		PI(16:0e_22:5)	0.202413	-0.370182	-0.572595	0.549209	0.342121	0.136291
PE(18:1_20:3) (1)	0.30653	-0.684255	-0.990784	0.263865	0.0290303	0.00518875		SM(d33:2)	0.20078	-0.220157	-0.420937	0.0812759	0.0916395	0.00345007
PC(40:8)	0.304889	-0.576655	-0.881545	0.00502297	0.000106787	5.73203e-06		PE(18:1_24:1)	0.199963	0.00893603	-0.191027	0.295947	0.966438	0.356351
PE(16:1e_22:4)	0.303275	-1.03239	-1.33566	0.0700839	0.000132643	2.31913e-05		SM(d32:1)	0.199856	-0.234529	-0.434386	0.00837584	0.0070243	4.78892e-05
PI(16:1_18:2)	0.3031	-1.70384	-2.00694	0.859609	0.335637	0.262448		PI(18:1_20:4)	0.199612	-0.76315	-0.962761	0.478176	0.0310472	0.00752204
PE(16:1e_20:4)	0.297925	-0.571803	-0.869728	0.0901181	0.00652661	0.000600831		PE(18:1e_22:5)	0.19944	-0.0390963	-0.238537	0.118515	0.776359	0.0897167
LPC(20:1) (2)	0.297512	0.500078	0.202566	0.0727491	0.00892092	0.195509		Cer(d37:1)	0.199187	-0.187683	-0.38687	0.429751	0.511561	0.1713
AcHexStE(16:0)	0.296309	2.32467	2.02836	0.859186	0.190331	0.246689		PC(15:0_18:1)	0.198026	0.272047	0.0740208	0.0109288	0.00354865	0.318051
PE(18:1e_22:5)	0.29623	-0.503717	-0.799947	0.13941	0.0244226	0.00249703		FA(23:0)	0.196214	-0.391693	-0.587907	0.220327	0.0433866	0.00423393
PC(42:8)	0.296014	-0.878053	-1.17407	0.0593073	0.000234013	3.36115e-05		PE(18:1_22:1)	0.193382	0.32359	0.130207	0.158952	0.0480877	0.370377
TG(18:0_22:5_22:6)	0.294144	0.188677	-0.105467	0.156645	0.343988	0.5888		Cer(d18:2_18:0)	0.192081	-0.183017	-0.375098	0.18643	0.263295	0.0278604
PC(27:0e)	0.290688	-0.0779674	-0.368655	0.217804	0.728083	0.128982		Cer(m18:1_24:1)	0.190504	-0.175806	-0.36631	0.0616022	0.119995	0.00358232
PC(36:3) (2)	0.287762	0.652045	0.364284	0.477648	0.131532	0.373644		Cer(d16:1_24:1)	0.18819	-0.153863	-0.342053	0.0175878	0.070731	0.000675454
SM(d33:2)	0.28425	-0.0927202	-0.376971	0.0481136	0.464811	0.0153032		PI(16:0_20:4)	0.186174	-0.379351	-0.565526	0.461746	0.199333	0.0564268
Cer(d18:1_14:0)	0.283511	0.575758	0.292247	0.0143122	0.000269006	0.0124325		PC(16:0_23:1)	0.183593	0.0585619	-0.125031	0.0700111	0.585902	0.235877
Hex2Cer(d18:1_24:0)	0.278981	0.639578	0.360596	0.114516	0.00402475	0.0520336		PC(16:1_18:1) (2)	0.183481	0.304343	0.120862	0.00989816	0.000834451	0.0870687
TG(16:1_14:0_18:3)	0.276999	-0.611669	-0.888668	0.587263	0.2483	0.109082		SM(d34:1)	0.180243	-0.130161	-0.310403	0.00989073	0.074581	0.000441288
TG(18:0e_16:0_22:6)	0.27688	0.0480381	-0.228842	0.189591	0.809006	0.269461		Cer(d18:1_18:0)	0.177663	-0.354195	-0.531858	0.0593435	0.00354458	0.000114876
Cer(d15:0_20:1)	0.27664	0.0949445	-0.181696	0.159151	0.606992	0.336409		SM(t34:1)	0.173281	-0.381663	-0.554944	0.332498	0.0753575	0.0122644
FA(17:1)	0.276013	-0.672286	-0.948299	0.367869	0.0501193	0.0121345		FA(22:1)	0.172549	0.0897963	-0.0827529	0.0912415	0.416195	0.432784
Hex1Cer(d42:2)	0.275247	0.61557	0.340323	0.0200282	0.000234719	0.00740438		Cer(d16:1_25:1)	0.172369	-1.54452	-1.71688	0.852644	0.214866	0.158425
Hex1Cer(t42:3)	0.274766	0.0312754	-0.24349	0.057306	0.805116	0.0843745		LPG(18:1)	0.172196	1.23918	1.06699	0.260705	1.07536e-05	2.86376e-05
FA(22:6)	0.274322	-0.188809	-0.463131	0.043481	0.135955	0.00400784		FA(20:0)	0.171748	-0.123618	-0.295366	0.0888957	0.263421	0.0131218
LPC(18:2) (2)	0.270485	0.227248	-0.0432367	0.662033	0.712899	0.943927		PC(36:0e)	0.166853	-0.137248	-0.304101	0.294115	0.443026	0.0919207
SM(d34:2)	0.269455	-0.168315	-0.437769	0.0964781	0.271416	0.0162831		Cer(d18:1_24:3)	0.162801	-0.116809	-0.27961	0.0958001	0.275761	0.0149929
PE(18:1_20:4) (1)	0.263125	-1.09351	-1.35663	0.262167	0.00124275	0.000329111		PC(34:6e)	0.16065	0.764509	0.603859	0.196473	0.000119748	0.000572586
PE(18:2e_20:5)	0.262401	-0.847181	-1.10958	0.118673	0.000594814	0.000104641		PC(36:0)	0.159512	-0.442224	-0.601736	0.135332	0.00230525	0.000153434
PE(18:0_18:1)	0.262277	-0.457398	-0.719674	0.120304	0.0170189	0.00163172		PC(42:6e)	0.156362	0.433113	0.276751	0.218755	0.0087069	0.0572593
TG(16:0e_16:0_22:5)	0.261663	0.118276	-0.143387	0.00877245	0.152776	0.09238		AcHexSiE(18:2)	0.150937	-0.133319	-0.284256	0.815777	0.856499	0.68766
LPC(15:0)	0.260485	1.02738	0.766896	0.75353	0.237308	0.367549		PG(18:0_18:1)	0.150841	-0.167766	-0.318606	0.128415	0.136596	0.00847427
LPC(18:0e)	0.25329	0.758767	0.505477	0.144759	0.00150528	0.0128913		PC(26:0)	0.150748	-0.627273	-0.778021	0.398169	0.00809022	0.00150688
Hex2Cer(d18:1_26:1)	0.250827	0.224659	-0.0261686	0.0454526	0.0663958	0.809103		FA(22:0)	0.1476	-0.323868	-0.471468	0.110933	0.00647147	0.00033335
Cer(d43:2)	0.250823	-1.80874	-2.05956	0.901962	0.386886	0.328124		SM(d40:2)	0.144774	-0.22375	-0.368524	0.0736127	0.021126	0.000707305
PE(16:1e_20:5)	0.250739	-0.705561	-0.956301	0.174139	0.00339336	0.000570945		DG(16:0_18:1)	0.138801	-1.84924	-1.98804	0.254699	1.76231e-08	5.00436e-09
PC(40:4) (2)	0.249815	0.632989	0.383174	0.0526309	0.000510708	0.00866542		PA(50:5)	0.138695	-1.65804	-1.79673	0.59	0.000105593	3.47395e-05
LPC(20:0e)	0.248727	-0.069492	-0.318219	0.585859	0.877836	0.488607		FA(22:6)	0.136149	-0.208401	-0.34455	0.170986	0.0744468	0.00575563
PC(35:3)	0.243179	-0.11129	-0.354469	0.273096	0.60396	0.125652		SM(d33:1)	0.135554	-0.208515	-0.344069	0.0307765	0.00646166	0.000116919
PE(16:0_20:5)	0.242239	-0.939957	-1.1822	0.248084	0.00153751	0.000379668		PE(20:1_18:1)	0.132021	0.0861798	-0.0458411	0.216111	0.46782	0.683798
TG(18:1_18:1_22:4)	0.239819	0.182249	-0.05757	0.1248	0.227805	0.689731		SM(d44:2)	0.129416	-0.445169	-0.574585	0.165402	0.000878831	7.56836e-05
PC(36:3e)	0.239255	0.961523	0.722267	0.120783	0.000153179	0.000934878		PG(20:3_22:6)	0.128481	-0.280967	-0.409448	0.446883	0.157642	0.0410178
SM(d32:1)	0.235794	-0.0291277	-0.264921	0.0263301	0.742299	0.0159343		PE(19:1_18:1)	0.124979	-0.0226145	-0.147593	0.22413	0.84165	0.1898
PE(18:1_18:1)	0.235549	-0.656015	-0.891564	0.18715	0.00430828	0.000737002		SM(d18:1_24:1)	0.124633	-0.222247	-0.34688	0.125271	0.0245647	0.00133544
LPC(16:1)	0.2348	0.268762	0.0339619	0.797216	0.76883	0.970284		PC(14:0_22:6)	0.124616	0.323754	0.199138	0.62848	0.279975	0.480238
PC(33:3)	0.233883	-0.361573	-0.595456	0.657923	0.497708	0.276641		PC(43:2)	0.123098	0.736105	0.613007	0.331094	0.000221884	0.000668927
PE(18:1_22:5)	0.233282	-0.737265	-0.970546	0.271824	0.0064041	0.00140603		PC(40:1e)	0.119971	0.131722	0.0117507	0.102151	0.113525	0.875636
PE(20:1_18:1)	0.233273	-0.183095	-0.416368	0.209109	0.314227	0.0418469		SM(d31:1)	0.119717	-0.363386	-0.483102	0.143619	0.00143749	0.000105011
PE(18:2e_18:1)	0.232999	-0.283661	-0.51666	0.195402	0.124359	0.01482		PE(18:2e_18:1)	0.112841	0.179936	0.0670958	0.306895	0.161387	0.570355
PC(21:3)	0.232206	0.451405	0.219198	0.15495	0.0165851	0.176287		PE(16:1e_20:3)	0.11258	-0.178792	-0.291372	0.569294	0.430497	0.190338
PE(16:1e_18:1)	0.232124	-0.37969	-0.611814	0.234174	0.0696382	0.010249		PE(18:0_18:1)	0.11057	0.00161529	-0.108955	0.219311	0.986975	0.263311
TG(16:0e_18:1_22:6)	0.231461	0.266954	0.035493	0.085741	0.0541604	0.769735		FA(20:1) (2)	0.110048	-0.261867	-0.371915	0.752129	0.512418	0.336136
PE(16:1e_22:5)	0.230947	-0.620355	-0.851302	0.184535	0.00503669	0.00083148		LPG(22:6)	0.10709	0.533859	0.426769	0.557831	0.02243	0.0486224
PE(18:2e_22:5)	0.228708	-0.997304	-1.22601	0.235321	0.00063714	0.000171092		PC(18:0_22:6)	0.106741	0.28708	0.180338	0.240665	0.0134935	0.0802381
PG(16:0_14:0)	0.227904	-0.977762	-1.20567	0.332801	0.00602385	0.00209499		TG(20:1_18:1_22:5)	0.103777	0.176531	0.0727542	0.221761	0.0788517	0.422183
LPC(19:0)	0.227691	-0.00343833	-0.231129	0.498614	0.991713	0.492361		PC(16:0e_16:0)	0.103455	-0.218109	-0.321564	0.132523	0.0117447	0.000686849
Hex1Cer(d41:1)	0.227401	0.886984	0.659583	0.0659743	4.69337e-05	0.000332169		FA(23:1)	0.103028	-0.291171	-0.3942	0.595966	0.202191	0.0808899
Hex2Cer(d18:1_25:1)	0.227083	0.127798	-0.0992851	0.0547424	0.238601	0.350824		AcCa(16:1)	0.101591	-2.24112	-2.34271	0.440258	6.11325e-09	2.33051e-09
Cer(d16:1_24:1)	0.225492	0.273414	0.0479224	0.0280983	0.0120657	0.580363		PE(16:1e_18:1)	0.100931	-0.00805637	-0.108987	0.317749	0.942858	0.32152
Cer(d18:1_19:0)	0.218095	-0.0769277	-0.295023	0.419637	0.771433	0.283631		PC(25:0e)	0.100562	-0.0210715	-0.121633	0.20837	0.81039	0.165578
Hex2Cer(d18:1_23:0)	0.215781	0.382678	0.166897	0.176366	0.0312112	0.28368		PC(19:1_18:1)	0.0975615	0.511418	0.413857	0.372963	0.000774997	0.00458735
FA(12:0)	0.215779	0.0428815	-0.172897	0.0495273	0.654853	0.100097		PC(38:3e)	0.095413	0.574146	0.478733	0.601263	0.0157144	0.0302455
Cer(d18:1_24:1)	0.214514	0.0725911	-0.141923	0.0159289	0.32636	0.0766715		SM(d42:3)	0.089177	-0.169498	-0.258675	0.255664	0.0703051	0.00836569
Hex1Cer(d40:1)	0.212857	1.13785	0.92499	0.0432673	2.19779e-06	9.56128e-06		FA(24:1)	0.08676	-0.154323	-0.241083	0.361508	0.164762	0.0330955
Hex1Cer(d42:3)	0.206936	0.59906	0.392124	0.104348	0.000866834	0.00900235		TG(18:1_22:4_22:5)	0.0834273	0.160475	0.0770472	0.612784	0.397575	0.667166
PE(18:1_20:5)	0.204661	-1.08189	-1.28655	0.240119	0.000201724	6.39063e-05		TG(16:1_22:5_22:6)	0.0812632	-0.885751	-0.967014	0.827156	0.055111	0.0322116
PG(18:0_18:1)	0.204588	-0.410107	-0.614695	0.268846	0.0457548	0.00799084		SM(d41:2)	0.0803493	-0.241435	-0.321784	0.287168	0.0129559	0.00165193
PE(18:0_22:4)	0.204299	-0.560648	-0.764947	0.325101	0.0217768	0.00492717		TG(16:0e_18:1_22:5)	0.0788103	0.21831	0.139499	0.414049	0.0629315	0.194705
PC(42:10) (1)	0.202927	-0.988718	-1.19165	0.182951	0.000137603	3.92296e-05		TG(16:0e_18:1_22:6)	0.0786874	-0.182701	-0.261388	0.247123	0.029629	0.00322915
TG(17:0_18:2_18:3)	0.202754	-0.633111	-0.835865	0.276503	0.00718601	0.00157829		PE(16:0_16:0)	0.0768885	-0.777872	-0.85476	0.605473	0.000590738	0.00019259
PE(16:0_18:1)	0.202034	-0.783284	-0.985318	0.238181	0.00134924	0.00032922		SM(d32:2)	0.0763753	-0.322415	-0.39879	0.356222	0.00426935	0.000705133
SM(t34:1)	0.201541	0.535103	0.333562	0.604071	0.191288	0.398302		PC(39:7)	0.0745237	-0.261636	-0.336159	0.606434	0.129873	0.0499308
LPC(20:1) (1)	0.200642	0.916461	0.71582	0.558034	0.0248954	0.0626391		PC(16:0_16:1) (1)	0.0728019	0.153754	0.0809525	0.30261	0.0697566	0.292877
Cer(d16:1_24:2)	0.200298	0.063424	-0.136874	0.233451	0.692909	0.403246		PI(18:1_18:1)	0.0725455	-0.729728	-0.802274	0.917395	0.36839	0.303833
PC(34:0e)	0.199845	0.0887946	-0.11105	0.0765096	0.389736	0.288801		PI(16:1_20:4)	0.0713806	-1.23791	-1.30929	0.785508	0.00130999	0.000616199
PC(36:4) (2)	0.199687	-0.774255	-0.973943	0.0411293	1.92672e-05	3.83493e-06		PE(18:0_22:4)	0.0695057	0.110831	0.041325	0.467017	0.313846	0.68869
TG(16:0e_16:1_22:5)	0.198664	-0.175997	-0.374661	0.0992412	0.136694	0.00843671		PE(16:1e_22:5)	0.0673461	-0.188064	-0.25541	0.51947	0.130559	0.0403483
SM(d31:1)	0.196089	-0.289215	-0.485304	0.169743	0.0576678	0.00630227		FA(20:2) (1)	0.0672326	0.0486447	-0.0185879	0.679274	0.792273	0.916069
AcHexChE(18:2)	0.194314	0.321523	0.127209	0.441101	0.217766	0.609801		PC(16:0e_14:0)	0.0636078	0.24953	0.185922	0.316669	0.00395283	0.0165374
PC(39:7)	0.192731	-0.183738	-0.376469	0.232105	0.25256	0.0367031		FA(26:0)	0.0600332	-0.370735	-0.430768	0.667485	0.0352394	0.0139578
PE(18:0_22:6)	0.190751	-0.980784	-1.17153	0.302095	0.000589851	0.000190293		SM(d34:2)	0.0562407	-0.175338	-0.231579	0.368773	0.0259341	0.00446956
LPC(20:0)	0.186512	0.254679	0.068167	0.0850724	0.0284665	0.490301		PE(18:2e_22:4)	0.0549054	0.392655	0.33775	0.73163	0.048833	0.0718572
PE(19:1_18:1)	0.18641	-0.62707	-0.813479	0.294831	0.00606466	0.00143987		PC(16:1_22:6)	0.0538713	-0.21527	-0.269141	0.685327	0.171761	0.0821678
Cer(d18:1_18:0)	0.185201	0.306157	0.120956	0.0815467	0.0115491	0.227629		Cer(d19:1_24:1)	0.0515642	-0.3275	-0.379064	0.4616	0.00129566	0.000297841
PE(16:1e_22:6)	0.181986	-0.833762	-1.01575	0.263681	0.000704518	0.000201891		SM(d36:1)	0.0497041	-0.317909	-0.367613	0.598553	0.0109194	0.00349359
PE(18:2e_20:1)	0.181901	0.0414158	-0.140485	0.578007	0.898158	0.666081		PC(16:0_16:0)	0.0437298	-0.4147	-0.45843	0.586933	0.000655822	0.000205131
FA(22:3) (2)	0.179864	0.250367	0.0705031	0.244494	0.119436	0.634659		PG(16:0_18:1)	0.0425313	-0.371147	-0.413679	0.666571	0.00584574	0.00216848
PC(40:6)	0.179236	-0.0829893	-0.262225	0.0701929	0.358759	0.0162602		FA(22:2)	0.0408748	0.0881926	0.0473178	0.697229	0.464907	0.679224
Hex1Cer(d41:2)	0.178277	0.631274	0.452997	0.159969	0.000713618	0.00478673		PC(16:0_14:0)	0.0401286	0.0233855	-0.0167431	0.572134	0.771264	0.827531
LPC(26:0)	0.175638	-0.285395	-0.461032	0.122327	0.023764	0.00218508		FA(22:5) (2)	0.0393257	-0.442814	-0.48214	0.626966	0.000413616	0.000141862
PG(16:0_18:1)	0.17524	-0.822484	-0.997724	0.291454	0.000891672	0.00026652		PC(15:0_16:0)	0.0391834	-0.233327	-0.27251	0.607058	0.0179898	0.00596464
PE(16:0_22:6)	0.16894	-1.29675	-1.46569	0.367484	0.000113651	4.99079e-05		SM(d42:0)	0.0378905	-0.943228	-0.981118	0.712494	4.14386e-06	1.80424e-06
Cer(d17:1_24:1)	0.168	-0.101786	-0.269786	0.0938184	0.280606	0.0164224		PE(18:1e_20:4)	0.0375902	-0.079822	-0.117412	0.677162	0.441886	0.245167
PC(42:1)	0.166198	-0.451154	-0.617352	0.618161	0.198475	0.0922198		LPC(20:0)	0.0372793	0.384006	0.346727	0.674288	0.00236233	0.00345942
FA(16:1) (2)	0.165303	-0.645794	-0.811097	0.713977	0.177907	0.101387		PE(17:0_18:1)	0.03653	0.000819595	-0.0357104	0.740205	0.994773	0.765787
PC(40:6e)	0.164856	0.832033	0.667177	0.140378	4.97464e-05	0.000216092		PG(18:1_22:6)	0.0360088	-0.0893359	-0.125345	0.675049	0.36804	0.195565
SM(t18:0_24:2)	0.162354	-0.0163117	-0.178666	0.397618	0.930539	0.354392		PE(16:0_18:1)	0.0325453	-0.358577	-0.391122	0.798431	0.027534	0.0144904
PE(16:1_20:4)	0.160845	-0.534276	-0.695121	0.716654	0.248319	0.144671		Cer(t18:1_22:0)	0.0317909	-0.958762	-0.990553	0.896341	0.00893422	0.00748909
PC(38:6e)	0.157862	0.83195	0.674088	0.219946	0.000150466	0.000578378		PG(22:5_22:6) (1)	0.0244572	-0.438536	-0.462993	0.828676	0.00491325	0.00258654
PC(21:4)	0.157572	0.0607064	-0.0968658	0.148176	0.552814	0.352474		Cer(d18:1_22:0)	0.0214571	-0.065568	-0.0870251	0.721987	0.348054	0.200696
PG(18:0_20:4)	0.156895	-1.0279	-1.18479	0.651072	0.0163564	0.00835899		PC(16:1_16:1) (2)	0.0212468	-0.237605	-0.258851	0.869471	0.126286	0.0860345
Cer(d18:1_25:1)	0.155639	-0.284934	-0.440574	0.114627	0.0125348	0.00122019		PE(18:1_24:0)	0.0207759	0.187135	0.166359	0.880074	0.24705	0.279896
PE(17:1_20:4)	0.153959	-1.26872	-1.42268	0.490306	0.000438	0.000210528		PE(18:1_18:1)	0.0195568	-0.195283	-0.21484	0.864974	0.154664	0.106323
Cer(d16:1_22:1)	0.153646	0.235505	0.0818586	0.410615	0.220922	0.655634		Cer(d14:0_25:1)	0.0185968	-0.117587	-0.136183	0.882075	0.416947	0.32884
LPC(16:0e)	0.152691	0.943339	0.790648	0.328173	0.000266403	0.000805945		PA(55:7)	0.0172118	-0.293844	-0.311055	0.868762	0.0273257	0.0167581
PC(34:5)	0.149676	-0.589331	-0.739006	0.145585	0.000284407	6.39483e-05		FA(20:1) (1)	0.0157131	0.118446	0.102733	0.894263	0.386939	0.431192
PI(16:0_22:5)	0.148424	0.0136746	-0.134749	0.855871	0.986633	0.868997		PC(27:0e)	0.0153625	-0.231612	-0.246974	0.882606	0.0702048	0.0469637
SM(d43:2)	0.145802	-0.18823	-0.334032	0.661345	0.573427	0.328824		LPC(18:0e)	0.0153519	1.05334	1.03798	0.883142	1.66703e-06	1.23251e-06
FA(22:5) (1)	0.143325	-0.248394	-0.39172	0.254495	0.0673319	0.01081		PI(16:0_22:6)	0.0143638	-0.315708	-0.330072	0.960018	0.343207	0.301915
PG(16:0_16:0)	0.141062	-1.21628	-1.35734	0.402068	8.73295e-05	4.15831e-05		LPC(20:1)	0.0112954	1.12517	1.11388	0.894334	1.03138e-07	7.16239e-08
PC(37:1)	0.140493	-0.0438999	-0.184393	0.86534	0.957702	0.823998		PG(20:4_22:6)	0.00736763	-0.347203	-0.354571	0.944313	0.0127774	0.00888985
FA(22:5) (2)	0.140241	-0.0066132	-0.146854	0.524851	0.975732	0.50607		PE(22:5_20:4)	0.00727053	-1.63362	-1.64089	0.956773	2.45329e-07	1.47064e-07
SM(d36:1)	0.139961	0.264459	0.124498	0.145355	0.0166787	0.188762		SM(d40:1)	0.00487745	-0.654964	-0.659842	0.954049	2.1621e-05	1.32612e-05
PC(35:4)	0.139745	0.0823677	-0.057377	0.194278	0.426626	0.575387		PC(44:3)	0.0047864	0.767178	0.762392	0.969873	0.000189646	0.000136923
Hex2Cer(d34:1)	0.139306	1.05211	0.912802	0.72769	0.0276134	0.0475581		SM(d41:1)	0.00360341	-0.633654	-0.637257	0.962328	1.11241e-05	6.86347e-06
FA(14:0)	0.137779	-0.0950214	-0.232801	0.339973	0.503397	0.126086		TG(16:0e_14:0_22:5)	0.00138834	-0.0560138	-0.0574022	0.99163	0.710972	0.691404
PG(16:0_18:2)	0.136649	-1.57177	-1.70842	0.799543	0.0178289	0.0121856		Cer(m18:0_24:1)	0.000112885	-0.229481	-0.229594	0.998783	0.0173939	0.0137768
TG(16:1_18:1_22:6)	0.136644	-0.682705	-0.819349	0.522771	0.011191	0.00445255		FA(19:1)	-0.0011486	-0.0410962	-0.0399476	0.990779	0.717293	0.712835
SM(d33:1)	0.132549	0.108383	-0.0241659	0.133285	0.208247	0.767096		TG(16:0e_16:1_22:5)	-0.00517335	-0.0749238	-0.0697504	0.956689	0.494323	0.505549
PC(40:7e)	0.131691	0.847522	0.715832	0.264517	7.97414e-05	0.000242659		SM(d42:1)	-0.00683142	-0.690595	-0.683764	0.936585	1.50564e-05	1.08296e-05
TG(16:0e_18:1_22:5)	0.129922	0.275941	0.146019	0.228172	0.0253336	0.180994		FA(22:3) (2)	-0.00766364	-0.0164919	-0.00882828	0.92593	0.860587	0.921637
PE(17:1_16:0)	0.129672	-1.10252	-1.23219	0.526119	0.000620596	0.000308339		PE(16:1e_16:0)	-0.0153365	-1.0076	-0.992265	0.916285	6.06867e-05	4.66291e-05
SM(d34:1)	0.129208	0.211448	0.0822392	0.136037	0.0274533	0.32074		PE(18:2e_22:6)	-0.0206071	-0.379154	-0.358547	0.878554	0.0277557	0.0291757
TG(19:1_18:1_20:2)	0.126045	0.503667	0.377622	0.46845	0.0171842	0.053752		SM(t32:1)	-0.0224134	-0.343952	-0.321539	0.798857	0.00466831	0.00536964
PE(18:2e_22:6)	0.122662	-1.01569	-1.13835	0.453561	0.000245417	0.000116339		FA(22:5) (1)	-0.0248434	-0.544649	-0.519806	0.814684	0.000698306	0.000708409
PC(40:7) (1)	0.120059	0.159994	0.0399353	0.375783	0.247357	0.762637		PE(18:1_20:4)	-0.0250946	-0.14578	-0.120685	0.852466	0.351986	0.418054
PC(34:1e)	0.119403	0.323569	0.204166	0.659911	0.252088	0.457584		FA(14:0)	-0.0279467	-0.265413	-0.237467	0.928354	0.458878	0.487589
Hex1Cer(d43:2)	0.117529	0.473341	0.355812	0.260513	0.00146233	0.00699019		FA(18:2)	-0.0319353	-0.623127	-0.591192	0.795368	0.000782925	0.000830453
SM(d19:1_24:1)	0.116773	-0.109408	-0.226181	0.822943	0.833906	0.666236		SM(d43:1)	-0.0326372	-0.564183	-0.531546	0.648172	1.72999e-05	1.98586e-05
AcHexCmE(18:1)	0.11541	-1.97408	-2.08949	0.844734	0.00946481	0.007138		FA(21:1)	-0.0341486	0.2291	0.263249	0.682858	0.030635	0.0124796
Cer(d16:1_23:0)	0.113993	0.0760946	-0.0378988	0.277718	0.458539	0.707942		SM(t34:2)	-0.0346525	-0.175777	-0.141124	0.723808	0.134132	0.201852
PC(35:1)	0.10908	0.430351	0.321271	0.211944	0.000834741	0.00444694		PE(18:2e_20:5)	-0.035343	-0.164923	-0.12958	0.759744	0.224865	0.313427
LPC(18:0)	0.108587	0.448229	0.339642	0.355159	0.00417458	0.0164222		DG(18:1_18:1)	-0.0371799	-1.02405	-0.986872	0.72689	2.60548e-06	2.41131e-06
PC(40:2)	0.107187	0.337023	0.229836	0.831906	0.510401	0.650869		PE(16:1e_18:2)	-0.0387575	-0.303324	-0.264567	0.748912	0.0450039	0.0636602
PC(36:0e)	0.106543	0.00386211	-0.102681	0.429821	0.976655	0.446033		PE(16:1e_20:4)	-0.0413224	-0.362947	-0.321624	0.74907	0.0276148	0.0384465
TG(16:0_18:3_18:3)	0.106141	-0.717079	-0.82322	0.637784	0.0117647	0.00594081		PE(18:0_20:3)	-0.0463706	-0.1189	-0.0725299	0.692716	0.380281	0.571655
LPC(28:0)	0.105536	0.129442	0.0239062	0.214287	0.137252	0.766857		TG(16:0e_16:0_22:5)	-0.0468221	-0.0329342	0.0138879	0.650908	0.779194	0.901453
PE(16:1e_16:0)	0.104569	-1.12406	-1.22862	0.629055	0.000809646	0.000467132		FA(22:3) (1)	-0.0470926	-0.121299	-0.0742067	0.616999	0.268716	0.471897
SM(d38:1) (2)	0.104487	0.216229	0.111741	0.755694	0.524239	0.739453		PE(18:1p_20:1)	-0.0487361	0.962205	1.01094	0.801708	0.000913395	0.000442344
SM(d40:2) (2)	0.103012	-0.378528	-0.48154	0.520973	0.0405539	0.0149465		PG(18:2_22:6)	-0.0526012	-0.308961	-0.25636	0.664327	0.0416285	0.0708552
PC(36:2)	0.10239	0.34791	0.24552	0.362671	0.0121105	0.0508592		LPA(16:0)	-0.0542068	-0.437274	-0.383067	0.580145	0.00187806	0.00339093
PC(38:0e)	0.101513	-0.0339434	-0.135456	0.516488	0.825999	0.391971		Cer(t18:0_24:0)	-0.0551897	-1.13157	-1.07638	0.610658	1.11624e-06	1.17622e-06
PC(19:1_18:1)	0.100765	0.622143	0.521378	0.329772	0.000273647	0.000827295		FA(20:5)	-0.0554641	-0.707417	-0.651953	0.536251	1.66453e-05	2.34547e-05
Cer(d18:1_23:0)	0.100377	0.0561116	-0.0442654	0.19288	0.448338	0.546723		PE(18:1e_18:1)	-0.0556849	0.369151	0.424836	0.752447	0.0859469	0.0441868
FA(23:0)	0.0996324	0.241311	0.141679	0.351491	0.0449228	0.197994		FA(20:3) (1)	-0.0600562	-0.396533	-0.336477	0.538383	0.00349571	0.00731451
Cer(d18:1_22:0)	0.0947151	0.267607	0.172892	0.246697	0.00842218	0.0532431		PE(18:1_20:3)	-0.0613536	-0.528647	-0.467293	0.722821	0.0184658	0.0268528
Hex1Cer(d42:1)	0.0940306	1.14247	1.04844	0.406867	8.88104e-06	1.62031e-05		PE(20:2_22:6)	-0.0624722	-0.781646	-0.719174	0.71158	0.00149716	0.00196317
PC(37:6) (2)	0.0937947	0.32013	0.226336	0.683284	0.188267	0.337923		PG(16:0_22:6)	-0.0664889	-0.165735	-0.0992462	0.592779	0.252906	0.465928
PE(16:1e_18:2)	0.0924003	-0.655707	-0.748108	0.653987	0.0118037	0.00615607		PE(16:1e_22:6)	-0.0680752	-0.423231	-0.355155	0.599065	0.0128305	0.0246335
PC(34:4)	0.0890939	-0.381003	-0.470097	0.230269	0.000667504	0.000175499		PC(16:1_20:5)	-0.0690297	0.0875216	0.156551	0.507345	0.461411	0.180879
PC(32:0)	0.0881826	-0.277363	-0.365546	0.561915	0.0953889	0.0381121		PC(14:0_20:5)	-0.0691536	-0.0213339	0.0478196	0.306644	0.776959	0.510114
PE(16:0_16:1)	0.0850185	-1.14886	-1.23388	0.675204	0.000480278	0.000305622		PC(16:0_16:1) (2)	-0.0702609	0.25522	0.325481	0.533416	0.0644325	0.0190911
FA(16:1) (1)	0.0806867	-0.519665	-0.600352	0.605948	0.00946975	0.00453535		FA(20:2) (2)	-0.070825	-0.523343	-0.452518	0.781695	0.0919649	0.123337
TG(18:1_22:5_22:6)	0.0793845	-0.303716	-0.3831	0.707247	0.176502	0.0991342		PC(42:1)	-0.0716043	0.115891	0.187495	0.897497	0.854754	0.757104
PC(38:2)	0.0781131	0.66229	0.584177	0.2847	1.65255e-05	3.92915e-05		PG(22:4_22:6)	-0.0730289	-0.486046	-0.413017	0.535344	0.0031575	0.00661605
DG(18:0_20:3)	0.0778027	-0.300341	-0.378144	0.36378	0.0065512	0.00186985		Cer(d18:1_23:0)	-0.0736056	-0.140084	-0.0664783	0.3801	0.154349	0.464079
PC(43:2)	0.0769801	0.413511	0.336531	0.662213	0.0425497	0.0846699		PI(18:1_22:6)	-0.0759276	-0.632699	-0.556771	0.821875	0.119174	0.148263
PE(18:1_22:6)	0.0768928	-1.32897	-1.40586	0.670638	8.82063e-05	6.04182e-05		LPC(18:0)	-0.0760014	0.745917	0.821918	0.435353	2.09543e-05	5.44502e-06
FA(19:1)	0.0757185	-0.0888258	-0.164544	0.775866	0.738654	0.540368		TG(16:0e_18:2_22:5)	-0.0800626	-0.17231	-0.0922473	0.527385	0.242791	0.504036
TG(15:0_18:2_18:3)	0.0753095	-1.60229	-1.6776	0.932416	0.10174	0.0891685		PC(18:1_18:2)	-0.0811364	0.097539	0.178675	0.744794	0.731146	0.513389
PC(16:0_18:3)	0.0699714	-0.48043	-0.550401	0.851724	0.223214	0.169224		PE(16:1e_22:4)	-0.0813838	-0.0294506	0.0519332	0.566351	0.854401	0.735517
PE(18:1p_20:1)	0.0699034	0.43613	0.366227	0.81522	0.17211	0.242848		LPC(16:0e)	-0.0837297	1.63251	1.71624	0.336993	2.01561e-09	7.17216e-10
PC(38:1)	0.0698567	0.605468	0.535611	0.646824	0.00381928	0.00725293		PC(17:1_16:1)	-0.0866905	0.0192471	0.105938	0.467439	0.885995	0.416137
TG(16:1_14:1_18:1)	0.0671566	-1.26815	-1.33531	0.840501	0.004988	0.00378623		PE(18:1_18:2)	-0.0870264	-0.254587	-0.16756	0.47519	0.0836259	0.21745
AcCa(16:0)	0.0654704	-0.381539	-0.447009	0.625596	0.0195207	0.00939123		PE(18:1_20:5)	-0.0871479	-0.32258	-0.235432	0.576761	0.0879258	0.180944
TG(18:1_18:2_20:4) (2)	0.0631445	-0.609335	-0.67248	0.776141	0.0232934	0.0151213		TG(18:1_18:2_20:4) (2)	-0.0889915	-0.513151	-0.424159	0.620522	0.025269	0.0471132
PG(16:0_20:4)	0.0630146	-0.749223	-0.812238	0.615055	0.00033463	0.000198904		LPC(16:0)	-0.0900151	1.06508	1.1551	0.278919	1.09098e-07	2.88724e-08
TG(18:1_14:0_22:6)	0.0619003	-0.610559	-0.67246	0.547447	0.000342565	0.000183781		PC(15:0_14:0)	-0.0910357	0.115677	0.206713	0.211036	0.166268	0.0180084
FA(20:0)	0.0614068	0.415279	0.353873	0.629353	0.0103799	0.0214931		LPC(17:0)	-0.102654	0.627298	0.729952	0.318955	0.000148453	2.60386e-05
PE(16:1_22:6)	0.06104	-1.45077	-1.51181	0.792468	0.000261767	0.00020047		PC(15:0_16:1)	-0.105346	0.0959942	0.201341	0.276437	0.379146	0.0692567
PE(17:0_20:4)	0.0595889	-0.860315	-0.919904	0.836789	0.0165063	0.0121336		PE(18:1e_22:6)	-0.107048	-0.483238	-0.37619	0.489786	0.0160286	0.0411981
Cer(t42:0)	0.0579508	-0.678185	-0.736136	0.799221	0.0163858	0.0112135		SM(d40:0)	-0.109297	-0.740394	-0.631098	0.215418	7.1613e-06	2.12357e-05
AcHexCmE(18:2)	0.0576705	-1.81682	-1.87449	0.920416	0.0128045	0.0110484		TG(18:1_20:3_20:4)	-0.110684	-0.351889	-0.241205	0.223672	0.00405666	0.0252896
PG(18:1_14:0)	0.0574431	-1.15314	-1.21059	0.735351	0.000152262	0.000110421		FA(20:4) (2)	-0.112934	-0.631955	-0.519021	0.142217	7.65699e-06	3.18826e-05
TG(18:1_18:1_22:6)	0.0553809	-0.194829	-0.25021	0.609082	0.100005	0.0446334		PE(16:1e_20:5)	-0.114552	-0.206155	-0.0916026	0.401356	0.194825	0.534596
TG(18:1_18:2_20:4) (1)	0.0541216	-0.416314	-0.470435	0.84562	0.162339	0.120602		PE(17:1_18:1)	-0.117207	-0.481463	-0.364256	0.33723	0.00391199	0.0151654
PC(38:6) (2)	0.0531462	-0.46797	-0.521116	0.55413	0.000774217	0.000396694		PE(16:1e_16:1)	-0.117847	-0.30403	-0.186182	0.460939	0.11098	0.291061
PC(38:5e)	0.0522947	0.825908	0.773613	0.625483	6.31675e-05	9.79913e-05		AcCa(18:1)	-0.119081	-1.97094	-1.85185	0.3924	4.25118e-08	5.11662e-08
PC(18:1e_18:1)	0.0492369	0.866764	0.817527	0.709413	0.000188894	0.000275837		SM(d43:2)	-0.122902	-0.98151	-0.858609	0.61891	0.00411775	0.00710333
Cer(d18:2_25:1)	0.0490966	-0.126481	-0.175578	0.483894	0.0970352	0.0319055		PE(20:1_22:6)	-0.124959	-0.544613	-0.419653	0.315393	0.00192142	0.0076412
PC(34:1)	0.0486108	0.270288	0.221677	0.511974	0.005759	0.0151292		Cer(d20:1_24:1)	-0.127912	-0.393387	-0.265475	0.110245	0.000629406	0.00681446
PE(16:1_18:1)	0.0477752	-0.965075	-1.01285	0.752972	0.000233708	0.000170651		TG(16:0e_22:5_22:6)	-0.129674	-0.296177	-0.166503	0.139166	0.00834074	0.0866567
TG(18:1_18:2_20:3)	0.0474853	0.00470285	-0.0427824	0.707911	0.970254	0.735459		PE(16:1_18:1)	-0.132169	-0.317752	-0.185582	0.318814	0.0493518	0.205015
Hex1Cer(t41:2)	0.0454286	-0.0509484	-0.0963771	0.890835	0.877691	0.771438		PC(30:3)	-0.132635	-0.271573	-0.138938	0.115205	0.0104044	0.128081
FA(20:3) (1)	0.0430195	-0.132505	-0.175524	0.658843	0.197233	0.100303		TG(18:1_18:2_18:2)	-0.137732	-0.440619	-0.302888	0.647348	0.212888	0.362385
PC(32:0e)	0.04294	-0.00110697	-0.044047	0.671367	0.991217	0.663514		PC(14:0_20:4)	-0.143536	-0.0857792	0.0577564	0.124187	0.401358	0.551339
FA(18:2)	0.042446	-0.371262	-0.413708	0.896311	0.274548	0.227806		TG(18:3_17:1_18:2)	-0.15198	-0.100562	0.0514175	0.377542	0.603799	0.780454
FA(23:1)	0.0412495	0.180542	0.139292	0.595249	0.0434898	0.100601		PG(22:6_22:6)	-0.152671	-0.588758	-0.436087	0.126956	0.000151723	0.00114633
TG(18:3_17:1_18:2)	0.0390336	-0.0812132	-0.120247	0.890457	0.774944	0.673109		PG(22:5_22:6) (2)	-0.155713	-0.638632	-0.482919	0.187757	0.000346273	0.00201359
PC(40:1)	0.0385207	-0.127427	-0.165948	0.704085	0.230498	0.130244		PE(16:0_22:5)	-0.16095	-0.284502	-0.123552	0.156008	0.0373142	0.306146
PG(18:1_18:1)	0.0362773	-0.723502	-0.759779	0.858176	0.00696376	0.00541393		PE(18:1_22:6)	-0.163821	-0.542852	-0.379031	0.252558	0.00472577	0.0259687
SM(d36:2)	0.0337162	0.309439	0.275723	0.760026	0.0212273	0.0340276		Cer(t17:1_24:0)	-0.169578	-2.01187	-1.84229	0.88982	0.167227	0.184413
FA(18:0)	0.0312022	0.445483	0.414281	0.848291	0.0239101	0.0321256		FA(20:3) (2)	-0.170062	-0.472214	-0.302153	0.11829	0.00161149	0.018214
FA(22:2)	0.028938	0.49969	0.470752	0.850639	0.0109339	0.0144559		PE(16:1_18:2)	-0.170082	-0.483058	-0.312976	0.189524	0.0049553	0.0373207
FA(20:2)	0.027374	0.104769	0.0773954	0.822292	0.401073	0.530468		PI(16:0_22:5)	-0.173583	-0.401907	-0.228324	0.53047	0.214297	0.45036
PC(38:3e)	0.0261185	0.279853	0.253734	0.952096	0.52569	0.564064		FA(16:1)	-0.175239	-0.577443	-0.402204	0.142882	0.000772883	0.00662463
TG(18:0_18:1_22:4)	0.0251053	0.354067	0.328962	0.84446	0.0226295	0.0306178		AcCa(17:1)	-0.175937	-2.72134	-2.5454	0.124489	1.02053e-10	1.30083e-10
TG(18:3_18:2_18:2)	0.0202382	-0.74457	-0.764808	0.950238	0.0471955	0.0428098		SM(d44:3)	-0.179979	-0.151624	0.0283548	0.31146	0.449127	0.880823
TG(19:1_18:2_18:2)	0.0201272	-0.184107	-0.204235	0.925057	0.401307	0.354489		LPE(16:1e)	-0.181474	1.14955	1.33102	0.154189	3.14315e-06	4.58751e-07
FA(24:0)	0.0178045	0.590716	0.572911	0.895074	0.00231813	0.00275311		FA(20:4) (1)	-0.184183	-0.602825	-0.418642	0.47671	0.0574126	0.151941
PC(25:0e)	0.0161832	-0.541453	-0.557637	0.886474	0.00139668	0.00117334		TG(20:1_18:1_20:2)	-0.185397	0.139612	0.32501	0.119833	0.28878	0.0199141
SM(d18:1_24:1)	0.0156279	-0.015271	-0.030899	0.863226	0.866313	0.734181		Cer(d43:3)	-0.185972	-0.38899	-0.203018	0.0396601	0.0012493	0.0392117
PC(28:1)	0.0155448	-0.876081	-0.891626	0.973075	0.0874215	0.0829375		PG(16:0_20:4)	-0.193291	-0.199682	-0.00639063	0.0589991	0.0825229	0.950254
TG(20:1_18:1_22:5)	0.0154363	0.615833	0.600396	0.918215	0.00335151	0.00384824		FA(18:3)	-0.193541	-0.855386	-0.661845	0.578056	0.0475647	0.0988433
TG(12:0_14:0_14:0)	0.0140168	-0.153452	-0.167468	0.920851	0.295466	0.256858		PE(18:1_14:0)	-0.193596	-0.410729	-0.217133	0.150587	0.0148159	0.139709
PE(18:0p_22:5)	0.0124797	-0.559679	-0.572158	0.959677	0.0493609	0.045608		PC(30:1)	-0.19484	0.0157933	0.210633	0.0646042	0.886635	0.0662252
PC(36:6) (2)	0.0116952	-0.702201	-0.713896	0.901435	8.48813e-05	7.59771e-05		FA(18:1) (1)	-0.19505	-0.451388	-0.256338	0.161763	0.0109071	0.0974152
PC(42:2)	0.0050732	0.201209	0.196136	0.979528	0.325577	0.337134		PI(18:1_22:5)	-0.19901	-0.854204	-0.655194	0.350022	0.00352146	0.0129536
PC(35:2)	-0.00795653	0.3156	0.323557	0.916579	0.00310101	0.00270055		PE(18:2e_20:4)	-0.204061	-0.0867315	0.11733	0.505191	0.80185	0.722941
SM(t34:2)	-0.00998797	-0.515865	-0.505877	0.93646	0.00326199	0.00362993		LPC(18:1) (2)	-0.212871	0.814983	1.02785	0.335016	0.0058888	0.000901042
PC(30:0e)	-0.010713	0.507768	0.518481	0.913122	0.000870988	0.00076705		FA(17:1)	-0.213477	-0.842572	-0.629095	0.0470306	7.91208e-06	7.7262e-05
TG(18:1_18:2_22:5)	-0.0110676	-0.658817	-0.64775	0.917547	0.000291471	0.000324823		TG(20:1_18:1_20:3)	-0.225041	-0.0742606	0.15078	0.0783973	0.585725	0.257992
PC(16:0_23:1)	-0.015253	0.227392	0.242645	0.892444	0.0730767	0.0591259		PG(16:1_22:6)	-0.227387	0.14042	0.367806	0.0350936	0.219943	0.00433685
FA(20:4) (2)	-0.0214877	-0.568212	-0.546724	0.886091	0.00509256	0.00622217		TG(18:1_18:1_22:5)	-0.242156	-0.204002	0.0381542	0.0288785	0.0903218	0.723772
PE(16:0p_20:5)	-0.0228362	-0.43522	-0.412383	0.940815	0.184246	0.20565		AcCa(18:2)	-0.244351	-2.78858	-2.54423	0.120545	2.50099e-09	4.15636e-09
LPC(17:0)	-0.0229627	0.0966624	0.119625	0.956505	0.818727	0.776912		PG(18:1_18:1)	-0.25061	-0.832667	-0.582057	0.230212	0.0033633	0.0200651
SM(d40:1)	-0.0270945	-1.08947	-1.06237	0.971415	0.177329	0.18706		PE(16:1_22:6)	-0.258523	-0.419545	-0.161023	0.173511	0.0620876	0.423056
PC(46:2)	-0.033565	0.721257	0.754822	0.849183	0.00338108	0.00262812		PC(37:3)	-0.261659	-0.113134	0.148525	0.604389	0.843204	0.786117
Cer(d18:1_24:0)	-0.0359284	0.0617191	0.0976476	0.645383	0.435745	0.231408		TG(18:1_22:5_22:6)	-0.270432	-0.49515	-0.224718	0.131463	0.0236147	0.239635
Hex1Cer(d44:1)	-0.0362369	0.970078	1.00632	0.837744	0.000605053	0.000481524		TG(18:1_18:1_22:4)	-0.272796	-0.194686	0.0781099	0.0180169	0.110233	0.481777
FA(15:0)	-0.0367793	0.0656421	0.102421	0.942275	0.897214	0.840392		TG(18:1e_16:0_20:3)	-0.278531	-0.204726	0.0738053	0.0125973	0.0814485	0.485331
FA(26:0)	-0.0382062	0.568866	0.607072	0.844374	0.0178487	0.013293		TG(20:0_18:2_18:2)	-0.281251	-0.196883	0.0843678	0.0461179	0.195045	0.549208
AcHexStE(18:0)	-0.0401305	-0.487228	-0.447097	0.857491	0.0563847	0.0747139		TG(26:1_18:1_20:1)	-0.291013	0.709537	1.00055	0.0533529	0.000696948	2.58725e-05
SM(d39:1)	-0.04499	-0.346443	-0.301453	0.872729	0.240084	0.301191		TG(16:1_14:0_22:6)	-0.314328	-0.818739	-0.504412	0.0119724	2.48372e-05	0.000990279
LPC(17:1)	-0.0460416	0.0767813	0.122823	0.952792	0.921373	0.874609		PG(16:0_16:0)	-0.318514	-1.41871	-1.10019	0.0222391	4.27246e-07	3.5066e-06
FA(22:3) (1)	-0.0472883	0.309244	0.356532	0.842389	0.217706	0.161974		PC(16:1_16:1) (1)	-0.320815	-0.478374	-0.157559	0.287799	0.171312	0.624434
TG(16:0e_16:0_22:4)	-0.0491928	-0.0400419	0.00915096	0.709621	0.761433	0.944513		LPC(20:4)	-0.322332	1.39602	1.71835	0.0699516	9.11213e-06	7.52701e-07
Cer(d18:1_26:2)	-0.0532059	-0.497834	-0.444628	0.572721	0.000719671	0.00141889		TG(18:1_18:2_20:3) (2)	-0.346314	-0.264887	0.081427	0.00777376	0.0521382	0.499329
TG(16:0e_18:2_22:5)	-0.0537821	-0.379353	-0.325571	0.723258	0.0338853	0.0590497		FA(22:4)	-0.346338	-0.511777	-0.165439	0.00444408	0.00072165	0.147542
TG(18:0_16:0_22:6)	-0.05507	-0.274371	-0.219301	0.852524	0.367709	0.46702		TG(18:1e_18:1_20:1)	-0.348834	0.411154	0.759988	0.00671224	0.00544674	3.32568e-05
Hex1Cer(t44:2)	-0.0559884	0.140613	0.196601	0.703143	0.351073	0.204424		PE(16:1_16:1)	-0.354077	-0.461965	-0.107889	0.0489485	0.0275967	0.54903
FA(18:1) (1)	-0.055989	-0.169178	-0.113189	0.577263	0.119085	0.27502		TG(17:0_18:1_22:4)	-0.357404	-0.0395373	0.317867	0.0213108	0.799775	0.0510116
PE(18:0p_18:1)	-0.0562922	-0.0483295	0.00796268	0.774798	0.805821	0.967626		PG(16:1_16:1)	-0.358691	-0.772007	-0.413316	0.00562847	4.27755e-05	0.00394674
PC(17:1_16:0)	-0.0599155	0.277526	0.337441	0.605126	0.0390411	0.0175017		TG(20:1_18:1_18:1)	-0.359693	0.0649903	0.424683	0.00666999	0.608805	0.0040449
FA(22:4)	-0.062846	-0.191735	-0.128889	0.557253	0.10049	0.24571		Cer(d18:1_25:0)	-0.36349	-0.281332	0.0821577	0.000558616	0.00775831	0.344192
TG(18:1_20:4_22:6)	-0.0672104	-0.704903	-0.637693	0.701035	0.00358552	0.00609794		TG(18:1e_14:0_16:0)	-0.364561	-0.530187	-0.165625	0.00179023	0.000278188	0.11741
PC(32:1)	-0.0698463	0.0176531	0.0874994	0.391082	0.824191	0.289387		TG(18:1_20:3_22:5)	-0.37121	-0.454989	-0.0837787	0.0880263	0.068926	0.7058
SM(t32:1)	-0.0716826	-0.297862	-0.226179	0.553027	0.0345614	0.088363		TG(16:0_14:0_16:1)	-0.374069	-0.410945	-0.036876	8.78511e-05	0.000119724	0.600644
FA(22:1)	-0.0742297	0.376636	0.450866	0.472354	0.00566562	0.00212428		TG(20:2e_16:0_18:1)	-0.378557	0.0269334	0.405491	0.00153475	0.799924	0.00172148
SM(d32:0)	-0.074365	0.181369	0.255734	0.459879	0.0966309	0.0298101		TG(18:1e_16:0_22:1)	-0.379682	-0.0271047	0.352578	0.0348075	0.883071	0.0647819
PC(36:1e)	-0.0757371	0.699344	0.775081	0.852915	0.117067	0.0877798		TG(16:0_18:2_18:2)	-0.380667	-0.226913	0.153755	0.0100701	0.133581	0.27567
PC(31:0e)	-0.0784431	0.596074	0.674517	0.365317	0.000117713	5.13266e-05		LPC(22:5)	-0.381911	1.58609	1.968	0.0970078	3.45621e-05	2.90184e-06
PC(26:0)	-0.079926	-0.393768	-0.313842	0.543732	0.0152599	0.0391693		TG(18:1_20:4_22:5)	-0.384715	-0.538029	-0.153314	0.00627709	0.00163435	0.244987
PC(16:0_14:0)	-0.0815194	-0.167566	-0.0860465	0.274429	0.0437286	0.250807		TG(17:0_18:1_22:5)	-0.409147	-0.42691	-0.0177636	0.00038551	0.000760958	0.845961
TG(17:0_18:1_22:5)	-0.0845779	-0.0631035	0.0214744	0.44793	0.56781	0.844287		TG(14:0_18:2_22:6)	-0.410838	-0.812207	-0.401369	0.00435757	6.32782e-05	0.00837082
PC(38:1e)	-0.0852122	0.449945	0.535157	0.354382	0.00101621	0.000347322		TG(16:0_14:0_14:0)	-0.413619	-0.480158	-0.0665391	0.000474254	0.000406663	0.487607
LPG(22:6)	-0.0860445	-1.28319	-1.19714	0.791454	0.00407493	0.00587699		FA(26:1)	-0.432905	-0.544983	-0.112078	0.00395968	0.00202818	0.408573
TG(18:1_20:3_22:5)	-0.0886735	0.124891	0.213565	0.707312	0.598703	0.376818		PE(18:2_22:6)	-0.434161	-0.94155	-0.507388	0.0729109	0.00299374	0.0566678
PC(34:2)	-0.0889448	0.0536006	0.142545	0.353525	0.56869	0.154285		TG(15:0_18:1_22:5)	-0.437988	-0.5435	-0.105512	0.00419289	0.00238087	0.444951
PC(32:1e)	-0.0892601	0.743442	0.832702	0.279186	1.71565e-05	7.75345e-06		PE(18:1p_18:1)	-0.44375	0.312079	0.755829	0.0872453	0.271224	0.0133827
TG(16:1_14:0_20:4)	-0.0898997	-1.01434	-0.924443	0.361542	7.36418e-06	1.41264e-05		TG(18:1_18:1_20:3)	-0.448739	-0.463665	-0.0149264	0.000327078	0.000701602	0.879213
PC(30:1e)	-0.0951233	0.673156	0.768279	0.626896	0.00802053	0.00404154		TG(19:1_18:1_20:1)	-0.450544	0.27465	0.725194	0.00124725	0.0423932	5.13959e-05
PC(31:0)	-0.0969667	-0.0178203	0.0791463	0.387501	0.870549	0.476788		LPC(18:2) (2)	-0.458063	0.853022	1.31109	0.382921	0.164986	0.035579
SM(d41:1)	-0.098025	0.0997608	0.197786	0.2729	0.265184	0.0461983		TG(18:0_18:2_20:0)	-0.464276	-0.0510989	0.413177	0.00326486	0.725879	0.0109857
SM(d42:1)	-0.100298	0.191584	0.291883	0.307621	0.0724018	0.0141366		TG(18:1e_16:0_18:2)	-0.464415	-0.520473	-0.0560577	0.00018228	0.000208005	0.556786
AcCa(14:0)	-0.102046	-0.776662	-0.674616	0.42711	0.000286322	0.000693819		TG(18:0e_16:0_18:1)	-0.475591	-0.250382	0.225209	0.000480251	0.0460271	0.0581279
TG(16:0_22:6_22:6)	-0.102252	-0.673079	-0.570827	0.783016	0.0997261	0.152409		TG(16:1_14:0_18:1)	-0.477538	-0.454261	0.0232767	8.47875e-05	0.000382514	0.793997
AcHexSiE(16:0)	-0.103581	0.11615	0.219731	0.924282	0.915134	0.840393		TG(16:1e_16:0_18:1)	-0.481027	-0.644715	-0.163688	0.000366039	9.34116e-05	0.144493
Cer(d18:1_25:0)	-0.104291	-0.251766	-0.147475	0.22136	0.0134414	0.0985688		TG(20:1_18:1_20:1)	-0.484927	0.222249	0.707176	0.00392136	0.172931	0.00048504
FA(24:1)	-0.104546	-0.102079	0.00246654	0.461472	0.471721	0.985867		TG(15:0_16:0_16:0)	-0.487731	-0.425409	0.062322	0.000641643	0.00418244	0.594184
DG(16:0_18:1)	-0.110288	-0.91641	-0.806122	0.527986	0.000735546	0.00158354		TG(18:1_20:4_22:6)	-0.488485	-0.68882	-0.200335	0.000466047	7.81383e-05	0.0932895
FA(20:1) (1)	-0.110886	0.257088	0.367973	0.59793	0.240012	0.107787		LPC(22:6)	-0.489192	1.52569	2.01489	0.0962539	0.000393769	2.41459e-05
FA(18:1) (2)	-0.114468	0.382361	0.49683	0.764146	0.331077	0.216342		TG(18:1_18:1_18:1)	-0.489703	-0.271195	0.218507	0.000316446	0.029879	0.059685
OAHFA(38:2)	-0.118426	0.362057	0.480483	0.774519	0.39219	0.26498		TG(18:1_18:2_22:5)	-0.493282	-0.566908	-0.0736257	0.00168436	0.0015764	0.585171
PC(30:1)	-0.119564	-0.42388	-0.304317	0.436824	0.0210912	0.0724791		TG(14:0_22:5_22:6)	-0.494612	-0.804504	-0.309892	0.0014345	8.27153e-05	0.033995
TG(20:0_18:2_18:2)	-0.120485	0.166915	0.2874	0.156377	0.0629794	0.00631844		TG(15:0_14:0_16:0)	-0.49774	-0.603402	-0.105663	0.0040473	0.00268453	0.497264
PE(16:0p_20:4)	-0.121007	-0.242735	-0.121728	0.649065	0.371502	0.647141		TG(18:1e_16:0_18:1)	-0.502215	-0.452507	0.0497083	6.56004e-05	0.000466912	0.587081
FA(16:0)	-0.128195	0.336411	0.464606	0.589327	0.179882	0.0778242		TG(18:1_22:6_22:6)	-0.502315	-0.880996	-0.378681	0.000530513	1.23835e-05	0.00669344
TG(16:0_20:3_22:6)	-0.128641	-0.31391	-0.185269	0.558531	0.176229	0.405392		TG(17:0_18:1_22:3)	-0.503677	-0.113487	0.39019	0.00025274	0.320508	0.00316301
Cer(m18:1_23:0)	-0.129754	-0.600125	-0.470371	0.673029	0.0793755	0.15288		PC(35:1e)	-0.508089	-0.673151	-0.165062	0.252596	0.187531	0.725612
PC(34:2e)	-0.131048	0.575919	0.706966	0.706136	0.126159	0.0700169		TG(16:0_14:0_16:0)	-0.508169	-0.550739	-0.0425693	0.0012522	0.00178046	0.748396
SM(d41:2)	-0.132828	-0.162016	-0.0291884	0.146093	0.0858023	0.731274		LPC(18:2) (1)	-0.510796	1.63831	2.14911	0.0197428	8.74844e-06	3.76019e-07
Cer(d44:1)	-0.132934	-0.420967	-0.288033	0.466155	0.0432672	0.137494		Cer(d18:0_26:1)	-0.510948	-0.569884	-0.0589364	0.000254255	0.000300869	0.589094
AcCa(20:1)	-0.135517	-0.301599	-0.166082	0.508221	0.163358	0.420967		TG(16:0_16:1_22:6)	-0.511139	-0.67941	-0.168271	0.000514251	0.000145109	0.173398
TG(18:1_18:2_18:2)	-0.138114	-0.104672	0.0334422	0.769158	0.823765	0.943186		PE(18:0p_20:4)	-0.512133	0.112666	0.624799	0.0549366	0.68682	0.0347943
FA(19:0)	-0.140851	-0.360028	-0.219177	0.749947	0.424206	0.6217		TG(16:0e_16:0_18:1)	-0.512394	-0.43585	0.0765447	2.7999e-05	0.000348327	0.373262
SPH(d18:0)	-0.142404	0.125427	0.267831	0.744225	0.773647	0.543257		TG(18:1_18:2_22:6)	-0.528811	-0.71508	-0.186269	0.00129474	0.000347128	0.195626
FA(21:1)	-0.144967	0.677589	0.822556	0.299926	0.00102479	0.000307604		LPC(18:1) (1)	-0.529673	1.60217	2.13185	0.00784867	2.89095e-06	9.93314e-08
Cer(t42:1)	-0.14503	0.215093	0.360123	0.875258	0.835166	0.72839		TG(17:0_18:2_18:3)	-0.532432	-0.433959	0.0984725	0.00846437	0.0430583	0.599032
TG(22:0_18:2_18:2)	-0.151983	0.459135	0.611118	0.32521	0.0142427	0.00336254		PE(18:1p_16:0)	-0.532844	0.0977698	0.630614	0.0400229	0.715314	0.0278979
PC(32:4)	-0.155222	0.0759231	0.231145	0.864743	0.933547	0.800005		TG(16:0_18:1_20:1)	-0.539336	-0.390704	0.148632	0.000174061	0.00485891	0.191333
TG(14:0_20:3_22:6)	-0.168787	-1.02068	-0.851897	0.296038	0.000192781	0.000608543		TG(16:0_16:1_20:5)	-0.545511	-0.765294	-0.219783	0.000388203	6.67371e-05	0.0917786
FA(20:1) (2)	-0.171054	0.701306	0.872361	0.757743	0.228505	0.144118		TG(16:0_16:0_18:3)	-0.546203	-0.574887	-0.0286832	6.76923e-05	0.000134025	0.772949
AcHexCmE(18:0)	-0.176321	-0.562406	-0.386085	0.425238	0.0293425	0.10473		TG(24:0_18:2_18:2)	-0.548601	-0.174401	0.3742	0.00115698	0.252622	0.0200837
PE(18:1p_16:0)	-0.180023	-0.324638	-0.144615	0.457534	0.198107	0.547914		TG(18:1_18:1_18:2)	-0.551044	-0.538433	0.0126112	0.000193486	0.000660102	0.911238
LPE(20:3) (1)	-0.181887	-0.775313	-0.593426	0.875686	0.51202	0.572931		PE(16:0p_22:5)	-0.551413	-0.0684686	0.482944	0.0232793	0.779952	0.057938
TG(14:0_18:2_22:6)	-0.18239	-1.05113	-0.868744	0.39877	0.00108438	0.00324224		TG(16:0_22:6_22:6)	-0.55281	-0.783594	-0.230785	0.162451	0.0890453	0.577743
TG(18:1_18:1_20:3)	-0.183313	0.00015039	0.183464	0.208149	0.999128	0.207815		PE(18:0p_22:5)	-0.556699	0.0204145	0.577114	0.0743549	0.9506	0.0872837
PC(17:0)	-0.18503	-0.15676	0.02827	0.161762	0.227267	0.818809		TG(16:0_18:1_18:1)	-0.560892	-0.464041	0.0968508	8.47581e-05	0.00111611	0.363383
DG(16:0_18:2)	-0.191659	-0.907235	-0.715576	0.22646	0.000333695	0.00143069		TG(16:0_14:0_18:1)	-0.566794	-0.564251	0.00254299	8.82837e-05	0.000274876	0.980883
PC(29:0)	-0.19263	0.0051546	0.197784	0.268105	0.975294	0.256563		TG(18:0_16:0_18:1)	-0.573948	-0.390136	0.183812	6.52907e-05	0.0035397	0.0970908
PC(34:3)	-0.197095	-0.212423	-0.0153284	0.493001	0.461168	0.956766		TG(16:1_18:2_22:6)	-0.580625	-0.80641	-0.225785	0.000209393	3.70487e-05	0.0807124
PC(44:2)	-0.205468	0.363615	0.569083	0.0990437	0.0114457	0.00101162		PE(16:0p_20:4)	-0.580937	0.445742	1.02668	0.0432061	0.152399	0.00338856
FA(22:0)	-0.207873	0.0621976	0.270071	0.15056	0.645394	0.073515		TG(16:0_16:0_18:1)	-0.58151	-0.4255	0.15601	6.8543e-06	0.000351607	0.0787179
SM(d34:0)	-0.209622	0.208679	0.418301	0.174099	0.17581	0.0185906		TG(16:0_18:2_18:3)	-0.58732	-0.596	-0.00867984	9.46441e-05	0.00025078	0.937596
SM(d44:1)	-0.210979	-0.860101	-0.649122	0.848426	0.444819	0.560734		TG(14:0_14:0_17:1)	-0.588657	-0.674994	-0.0863371	0.00193849	0.00184484	0.598901
Hex1Cer(d44:2)	-0.212945	0.393616	0.606561	0.107392	0.0106818	0.00101788		TG(19:1_18:1_18:2)	-0.590998	-0.413318	0.17768	0.000205904	0.00679914	0.164605
TG(16:0_17:1_22:6)	-0.213432	-0.56253	-0.349098	0.402717	0.0498471	0.187536		TG(16:1_12:0_14:0)	-0.59192	-0.693581	-0.101662	0.00166535	0.00135661	0.530191
PC(19:1)	-0.215114	0.250052	0.465166	0.0879445	0.0542921	0.00331935		TG(12:0_14:0_18:2)	-0.593889	-0.808835	-0.214946	3.39068e-05	6.29467e-06	0.049569
TG(16:0_14:0_22:6)	-0.218009	-1.19722	-0.97921	0.453846	0.0029402	0.00845462		TG(18:1_17:1_20:3)	-0.598714	-0.500916	0.0977983	0.00219108	0.0141411	0.565437
PC(17:1)	-0.224955	0.2285	0.453455	0.103999	0.0995455	0.00656544		TG(19:1_18:1_18:1)	-0.605031	-0.119404	0.485627	1.19979e-05	0.225415	0.000184099
PE(16:0p_22:6)	-0.227567	-0.470992	-0.243425	0.425542	0.122032	0.39549		PE(18:1p_22:6)	-0.61056	-0.197092	0.413468	0.0355398	0.512078	0.16493
PC(35:1e)	-0.227869	0.466182	0.694051	0.619036	0.321831	0.155605		TG(16:0_18:1_21:1)	-0.615568	-0.153965	0.461603	5.94223e-05	0.198638	0.00122936
FA(20:3) (2)	-0.22988	-0.335865	-0.105986	0.201477	0.0774801	0.5377		TG(18:1e_16:0_19:1)	-0.628638	-0.3046	0.324038	9.74404e-06	0.00795936	0.00416482
OAHFA(36:1)	-0.234423	-0.618298	-0.383875	0.359941	0.0349912	0.151653		PE(16:0p_20:5)	-0.631429	0.437487	1.06892	0.0511291	0.210474	0.00581818
PC(32:2)	-0.239358	-0.362988	-0.123631	0.134587	0.0364666	0.413037		TG(17:0_18:2_18:2)	-0.636442	-0.661408	-0.0249656	7.97284e-05	0.000174718	0.83231
TG(15:0_18:2_18:2)	-0.26344	-0.864443	-0.601004	0.269414	0.00512298	0.0279796		LPC(20:3)	-0.645222	1.70352	2.34874	0.0337717	0.000146896	5.15926e-06
DG(18:1_18:1)	-0.264385	-0.769076	-0.504692	0.133795	0.00148019	0.0136415		TG(26:1_18:1_18:2)	-0.650535	-0.0503199	0.600215	0.000465345	0.746915	0.00160769
TG(14:0_18:2_18:2)	-0.265832	-0.939205	-0.673373	0.129732	0.000420364	0.00303518		TG(16:1_14:0_14:0)	-0.655001	-0.681918	-0.0269166	4.34767e-05	9.60634e-05	0.812349
PC(36:5) (2)	-0.271456	-1.09296	-0.821506	0.264158	0.00153805	0.00730526		TG(25:1_18:1_18:1)	-0.656768	0.107379	0.764147	0.000126578	0.429881	7.10053e-05
FA(30:0)	-0.272966	0.266471	0.539437	0.331325	0.34223	0.0767278		TG(20:1_18:1_21:1)	-0.66168	0.100618	0.762298	0.000952723	0.56543	0.000620309
SM(d44:2)	-0.276934	-0.202112	0.0748218	0.0243782	0.0766316	0.470348		TG(15:0_14:0_18:1)	-0.669156	-0.555111	0.114044	5.30606e-06	9.85318e-05	0.232737
PC(15:0)	-0.277553	0.0673135	0.344866	0.0586539	0.604276	0.0259805		TG(16:1_14:0_16:1)	-0.672623	-0.61639	0.0562332	0.000152953	0.000869058	0.676532
TG(15:0_14:0_14:0)	-0.28026	-0.310564	-0.0303046	0.1002	0.073792	0.844651		TG(15:0_16:0_18:1)	-0.674437	-0.528761	0.145675	1.31283e-06	4.65413e-05	0.0921064
PE(18:1p_18:1)	-0.284908	-0.00677881	0.27813	0.225458	0.975741	0.235614		TG(16:0_18:1_23:1)	-0.678515	-0.180291	0.498224	6.37609e-05	0.177206	0.00151435
PC(38:5) (3)	-0.285529	0.124274	0.409803	0.614089	0.82503	0.473366		TG(16:0_16:0_16:0)	-0.681276	-0.439526	0.241751	0.000137318	0.00822723	0.0921287
Cer(d44:2)	-0.286317	-0.669376	-0.383058	0.0137451	0.000100955	0.00313305		TG(18:1e_16:0_17:0)	-0.682895	-0.608446	0.0744492	0.000222575	0.00148214	0.603702
TG(19:1_18:1_18:1)	-0.28931	0.234771	0.524082	0.074768	0.134234	0.00640128		TG(16:1_14:0_20:3)	-0.683654	-0.543543	0.140112	0.00174674	0.0155551	0.45851
PE(16:1_16:1)	-0.290068	-1.54397	-1.2539	0.269326	0.000298013	0.00108334		TG(17:0_18:1_18:2)	-0.684736	-0.532069	0.152667	1.67717e-05	0.000461218	0.170972
AcCa(18:1)	-0.295513	-0.856029	-0.560516	0.122219	0.00122988	0.0119007		TG(16:0_18:1_18:2)	-0.685048	-0.626545	0.0585026	2.00759e-05	0.000141758	0.593403
TG(19:1_18:1_20:1)	-0.30056	0.56834	0.8689	0.0720668	0.00481786	0.000403833		TG(16:0_16:0_18:2)	-0.685467	-0.608187	0.0772803	3.82096e-05	0.000326228	0.512477
PC(33:2) (2)	-0.303003	-0.211232	0.091771	0.00999335	0.0460204	0.33143		TG(26:1_18:1_18:1)	-0.692914	0.143702	0.836615	0.000205641	0.347366	8.4946e-05
TG(16:0_20:5_22:6)	-0.305218	-1.58159	-1.27637	0.533026	0.0106222	0.0275223		PE(16:0p_22:6)	-0.693459	-0.0742071	0.619252	0.0127313	0.786016	0.0331634
FA(25:1)	-0.306808	-0.336017	-0.0292089	0.016625	0.010912	0.777698		TG(20:1_18:1_22:1)	-0.694807	-0.10346	0.591348	0.000344599	0.521831	0.00217085
TG(17:0_18:1_20:3)	-0.308854	-0.200566	0.108288	0.0999741	0.259888	0.530101		TG(16:1_17:1_18:1)	-0.72113	-0.667991	0.0531389	2.04969e-06	1.51149e-05	0.559919
Cer(m18:0_23:0)	-0.309889	-0.614271	-0.304382	0.254353	0.0422194	0.262159		TG(18:2_18:2_18:2)	-0.723211	-1.05085	-0.327634	0.0176458	0.00444278	0.271699
TG(14:0_14:0_20:4)	-0.312022	-1.70561	-1.39359	0.442744	0.00261752	0.00765979		TG(18:0_18:0_18:1)	-0.726879	-0.198088	0.528791	1.9328e-05	0.119791	0.000612292
TG(18:1e_14:0_16:0)	-0.317238	-0.476885	-0.159648	0.020287	0.00265973	0.180138		TG(16:0_17:0_18:1)	-0.737019	-0.440077	0.296942	0.00230217	0.0638707	0.174335
TG(16:0_16:0_16:0)	-0.3217	-0.349418	-0.0277181	0.00191777	0.00118268	0.698074		TG(15:0_16:1_18:1)	-0.737429	-0.656926	0.0805039	1.79052e-05	0.000159714	0.491494
TG(15:0_10:0_16:0)	-0.324888	0.112885	0.437773	0.0452021	0.429719	0.0131356		TG(16:1_12:0_18:2)	-0.74362	-0.945472	-0.201853	6.74154e-05	2.48466e-05	0.154016
TG(18:1_18:1_18:2)	-0.325674	-0.33564	-0.00996598	0.00977788	0.00843472	0.918815		LPC(16:1) (2)	-0.75182	-0.531757	0.220062	0.211672	0.42777	0.728375
TG(16:0_12:0_14:0)	-0.326935	-0.596331	-0.269396	0.0280723	0.00136641	0.0577392		TG(16:1_16:1_17:1)	-0.75405	-0.69555	0.0585002	2.15977e-05	0.000140978	0.629931
FA(14:1) (2)	-0.327376	-1.61244	-1.28507	0.773989	0.183359	0.27847		TG(16:1_14:0_18:2)	-0.755196	-0.75189	0.00330506	5.68874e-05	0.000181753	0.9804
TG(16:0_18:1_21:1)	-0.330262	0.113714	0.443976	0.0104851	0.278355	0.00221123		TG(19:1_16:0_18:0)	-0.756966	-0.417971	0.338995	1.73366e-06	0.00104811	0.00329994
PC(15:0_16:1)	-0.332457	-0.100788	0.23167	0.102744	0.589477	0.233742		TG(16:1_14:0_17:1)	-0.764801	-0.719547	0.0452539	1.18066e-05	6.79018e-05	0.694589
PC(33:0e)	-0.339793	0.0570565	0.39685	0.350909	0.871741	0.281042		TG(16:0_17:0_18:2)	-0.768518	-0.631221	0.137297	1.71652e-06	3.89353e-05	0.165644
TG(16:0e_16:0_24:1)	-0.345169	-0.591269	-0.2461	0.0131639	0.000700324	0.0522252		TG(16:0_18:2_22:6)	-0.780553	-0.763808	0.0167448	0.000285667	0.000932873	0.920594
TG(18:1e_16:0_18:2)	-0.350529	-0.435914	-0.0853848	0.0206401	0.00744881	0.497532		TG(17:0_18:1_18:1)	-0.781444	-0.479879	0.301564	4.9765e-07	0.000170006	0.00389011
PC(32:3)	-0.353418	-1.17609	-0.822671	0.752642	0.310434	0.469921		TG(18:1_18:2_20:4) (1)	-0.783188	-0.845687	-0.0624982	0.000167736	0.000260654	0.693529
TG(18:0_16:0_17:0)	-0.354646	-0.12427	0.230377	0.155574	0.596061	0.336919		TG(14:0_14:0_22:6)	-0.789475	-0.666897	0.122578	0.296107	0.433112	0.878588
PE(16:0p_22:5)	-0.358961	-0.324842	0.0341194	0.248471	0.292381	0.90842		LPE(18:0)	-0.802994	0.708056	1.51105	0.00844141	0.0308216	0.000170071
TG(26:1_16:0_20:1)	-0.359464	-0.133658	0.225806	0.435549	0.767708	0.619755		LPC(17:1)	-0.804833	1.61097	2.4158	0.00386545	4.78828e-05	6.22471e-07
DG(20:1_18:1)	-0.360149	-0.43044	-0.0702908	0.0933674	0.0529265	0.717839		TG(15:0_18:2_18:2)	-0.819411	-0.67544	0.143971	0.0105368	0.0480495	0.630555
TG(16:0_14:0_16:0)	-0.362604	-0.452077	-0.0894735	0.00436781	0.00125856	0.35066		TG(16:1_14:0_18:3)	-0.822199	-0.978102	-0.155904	3.05914e-05	2.04069e-05	0.267873
TG(17:0_18:2_18:2)	-0.364279	-0.625178	-0.260899	0.0248602	0.00164157	0.0823665		PG(16:0_18:3)	-0.831286	-1.14622	-0.314934	0.269626	0.163276	0.66663
TG(17:0_18:1_18:1)	-0.36517	-0.131014	0.234156	0.00583309	0.210508	0.0421744		TG(18:3_18:2_18:2)	-0.847667	-0.928083	-0.0804158	0.00640242	0.00805887	0.776299
TG(18:1_18:1_18:1)	-0.36535	0.0105878	0.375938	0.00273698	0.902008	0.00233106		TG(14:0_14:0_22:5)	-0.861091	-0.789363	0.0717279	0.00186532	0.00749272	0.7629
TG(16:0_16:0_18:1)	-0.36698	-0.308561	0.0584196	0.00201512	0.00521905	0.48273		TG(16:0_16:0_23:1)	-0.876699	-0.353289	0.52341	1.35575e-05	0.0249499	0.00197728
TG(15:0_14:0_16:1)	-0.372348	-0.778004	-0.405655	0.00581387	6.60993e-05	0.0036902		TG(25:1_16:0_18:1)	-0.879955	-0.332481	0.547474	1.16035e-06	0.00955096	0.000210503
TG(15:0_16:1_18:1)	-0.373202	-0.596574	-0.223372	0.00667571	0.000453021	0.0590372		TG(16:0_18:1_20:4)	-0.890146	-0.332919	0.557227	0.0423422	0.467485	0.214241
PC(38:3) (1)	-0.373618	0.47117	0.844788	0.310234	0.20966	0.0413603		TG(26:1_16:0_18:1)	-0.89406	-0.251679	0.642381	5.57257e-06	0.0724533	0.00023777
TG(16:1_14:0_14:0)	-0.375978	-0.796904	-0.420926	0.000996252	6.81455e-06	0.000498237		TG(16:0_14:0_20:4)	-0.896691	-1.03259	-0.1359	0.00174311	0.00160882	0.5813
TG(18:1e_18:1_20:1)	-0.378814	0.34136	0.720174	0.010398	0.0168576	0.000265617		LPE(16:0)	-0.898813	1.13088	2.02969	0.00769036	0.00418672	2.96022e-05
LPG(18:1)	-0.383201	-0.739924	-0.356723	0.409232	0.132639	0.440922		TG(18:0_16:0_16:0)	-0.902302	-0.387975	0.514327	1.5562e-05	0.0196303	0.00298897
TG(24:0_18:2_18:2)	-0.384717	-0.117054	0.267663	0.0150903	0.369112	0.0627941		LPC(16:1) (1)	-0.904171	2.0474	2.95158	0.00133721	3.44988e-06	5.16199e-08
TG(18:2_18:2_18:2)	-0.391215	-0.189512	0.201702	0.30432	0.608638	0.586242		TG(16:0_16:0_17:0)	-0.907082	-0.517105	0.389978	2.64966e-07	0.000189791	0.00122018
TG(15:0_16:1_16:1)	-0.392363	-0.96394	-0.571576	0.0190116	0.000117265	0.00291568		PC(32:3)	-0.91605	-1.73199	-0.815936	0.132957	0.020674	0.211377
TG(16:0_18:1_18:1)	-0.392794	-0.259789	0.133005	0.00262999	0.020621	0.17501		TG(16:0_18:2_24:0)	-0.917865	-0.297552	0.620313	2.7903e-05	0.0799176	0.00142465
TG(16:1_14:0_14:1)	-0.411167	-0.944685	-0.533518	0.00249146	1.16887e-05	0.000529625		TG(15:0_18:1_18:2)	-0.942958	-0.906133	0.0368251	0.000916357	0.00302708	0.875804
TG(16:1_14:0_16:1)	-0.413422	-0.825774	-0.412352	0.00405223	5.64612e-05	0.00410909		OAHFA(36:1)	-0.978133	-0.821302	0.156832	0.0504053	0.133891	0.752902
SPH(m18:0)	-0.421834	-0.901043	-0.47921	0.661866	0.361307	0.619995		TG(16:0_16:0_24:1)	-1.03832	-0.526996	0.51132	1.81333e-06	0.00197889	0.00178722
TG(26:1_18:1_18:2)	-0.423756	-0.15069	0.273065	0.0480173	0.426886	0.169104		PE(16:1_20:4)	-1.07642	-0.455081	0.621341	0.00593916	0.23463	0.0998389
TG(18:0_17:0_18:1)	-0.426047	0.0187101	0.444757	0.00227998	0.847278	0.0017828		TG(26:1_16:0_16:0)	-1.08501	-0.394868	0.690142	1.7087e-06	0.0144254	0.000241296
FA(18:3)	-0.427648	-0.982613	-0.554965	0.291348	0.0331276	0.181542		PC(30:4e)	-1.11536	-0.995951	0.119406	1.3765e-05	0.000123295	0.48789
TG(16:0_16:1_18:2)	-0.428211	-0.762579	-0.334368	0.00137234	3.33658e-05	0.00543728		LPE(18:1) (2)	-1.21023	1.25467	2.4649	0.0675565	0.0920317	0.0029124
TG(15:0_16:0_16:1)	-0.428615	-0.573309	-0.144695	0.00437568	0.000826761	0.213052		SM(d39:1)	-1.21421	-1.196	0.0182082	0.116116	0.168215	0.981702
TG(16:1_14:0_18:2)	-0.438286	-1.13032	-0.692039	0.000603681	9.32405e-07	2.9982e-05		LPE(20:4)	-1.24464	0.434093	1.67873	0.00151892	0.22835	0.00029522
TG(16:0_14:0_18:1)	-0.440712	-0.559083	-0.118371	0.00107276	0.000243444	0.20527		AcHexCmE(16:0)	-1.47109	-1.16834	0.302745	0.0234618	0.0942806	0.629987
TG(16:1_17:1_18:1)	-0.44699	-0.708865	-0.261876	0.00114578	5.97532e-05	0.0187079		LPE(18:1) (1)	-1.49491	0.6313	2.12621	0.000108555	0.0538222	9.49673e-06
TG(20:0e_16:0_16:0)	-0.449583	-0.293481	0.156102	0.028151	0.116728	0.3749		LPE(18:2)	-1.97211	-0.0166158	1.9555	0.00716198	0.964158	0.00744873
AcCa(18:2)	-0.453483	-2.33168	-1.8782	0.307499	0.000635395	0.00229089		TG(26:1_18:0_18:1)	-2.35319	-0.846366	1.50682	0.00740525	0.324861	0.0809952
TG(18:0e_16:0_16:0)	-0.466906	-0.234459	0.232447	0.0193922	0.176987	0.18029
TG(18:0_16:0_20:0)	-0.468742	0.224158	0.6929	0.022685	0.21078	0.00337264
DG(18:1_18:2)	-0.469968	-1.72993	-1.25996	0.31726	0.00491909	0.022338
TG(20:1e_18:1_20:1)	-0.470637	-0.211627	0.259011	0.00158604	0.0638516	0.0306222
TG(16:1_14:0_18:1)	-0.474671	-0.829243	-0.354572	0.00121955	3.31909e-05	0.00616899
TG(16:0_16:0_18:2)	-0.479316	-0.557785	-0.0784685	0.000752086	0.00029077	0.397739
FA(26:1)	-0.47949	-0.130472	0.349018	0.00740217	0.352413	0.0310195
TG(16:0_14:0_14:0)	-0.480502	-0.837194	-0.356693	0.00346613	0.000116343	0.0154306
TG(16:0_18:1_23:1)	-0.481225	0.011909	0.493134	0.00871397	0.932736	0.00771739
TG(16:0_16:0_17:0)	-0.488186	-0.397057	0.0911292	0.00028904	0.00104353	0.270052
TG(16:1_12:0_14:0)	-0.493856	-0.869674	-0.375818	0.00104003	2.61465e-05	0.00487276
TG(18:1e_16:0_16:0)	-0.494372	-0.451512	0.0428598	0.000825402	0.00141974	0.653248
TG(16:0_17:0_18:1)	-0.494545	-0.343129	0.151416	0.00225823	0.0147869	0.203918
TG(15:0_14:0_16:0)	-0.495678	-0.331235	0.164443	0.00717886	0.0420671	0.260908
TG(20:1_18:1_21:1)	-0.497322	0.236926	0.734248	0.00265458	0.0709121	0.000250811
TG(16:0_18:1_18:2)	-0.501154	-0.501658	-0.000503291	0.00105813	0.00105178	0.995986
TG(16:1e_16:0_18:1)	-0.503494	-0.560199	-0.0567057	0.00587235	0.00332468	0.679664
SM(d40:2) (1)	-0.509895	-0.262098	0.247798	0.38016	0.645347	0.663222
AcCa(16:1)	-0.512515	-1.39532	-0.882801	0.0293097	0.000117564	0.00202731
DG(18:0_18:1)	-0.514344	-0.0193465	0.494998	0.316446	0.968842	0.333776
PC(42:1e)	-0.515337	-0.0144577	0.500879	0.083624	0.956806	0.0909924
DG(32:2e)	-0.516431	-1.49466	-0.97823	0.467144	0.0636731	0.149499
TG(18:0_18:1_20:1)	-0.520643	0.152068	0.672711	0.0016503	0.2009	0.000345605
TG(16:1_16:1_17:1)	-0.524872	-1.06544	-0.54057	0.000332822	2.63627e-06	0.000275622
TG(16:0_14:0_20:4)	-0.528544	-1.17135	-0.642802	0.00441075	3.09437e-05	0.00147265
Cer(m18:0_24:0)	-0.530519	-0.51977	0.0107486	0.00208285	0.00233975	0.927994
TG(16:1_14:1_16:1)	-0.530791	-1.57351	-1.04272	0.135964	0.00137606	0.0123015
TG(16:0e_16:0_16:0)	-0.534343	-0.409671	0.124672	0.00226419	0.00924174	0.322002
TG(20:1_18:1_20:1)	-0.534692	0.31015	0.844842	0.000993618	0.0176009	5.21351e-05
TG(18:1_17:1_18:1)	-0.535882	-0.380013	0.155868	0.000124949	0.00109751	0.0702803
TG(16:0_16:0_24:0)	-0.541111	-0.29594	0.245172	0.00306516	0.048571	0.0895068
TG(20:0_18:1_18:2)	-0.543061	0.219975	0.763036	0.000396879	0.0414806	4.21344e-05
TG(18:0_16:0_16:0)	-0.549854	-0.257342	0.292512	0.00067423	0.0330549	0.0194553
TG(16:0_14:0_16:1)	-0.551369	-0.896134	-0.344765	0.000431112	1.69021e-05	0.00642733
TG(18:1e_16:0_18:1)	-0.573911	-0.453654	0.120257	0.000149107	0.000668166	0.179663
TG(18:0_16:0_18:1)	-0.584285	-0.183962	0.400323	8.93353e-05	0.0451474	0.000997016
TG(18:0e_16:0_20:1)	-0.598308	-0.241601	0.356707	0.000447484	0.0449969	0.00841781
TG(18:1e_16:0_24:1)	-0.602423	-0.662755	-0.0603329	0.000268175	0.000144055	0.537209
TG(18:1e_16:0_22:1)	-0.607352	-0.176938	0.430414	0.00112864	0.176626	0.0075456
TG(20:1_18:1_22:1)	-0.616897	-0.0873201	0.529577	0.000297039	0.39647	0.000772299
TG(18:0_18:1_18:1)	-0.617939	-0.177838	0.440101	0.000237555	0.0976124	0.00190341
TG(19:1_18:0_18:0)	-0.618023	0.182735	0.800757	0.00151126	0.190025	0.000308358
PC(18:1_14:2)	-0.621758	-0.519788	0.101971	0.282298	0.363024	0.854331
TG(18:0e_16:0_18:1)	-0.621908	-0.236099	0.385809	0.00181141	0.113254	0.0204849
TG(18:0_18:0_18:1)	-0.630678	0.0849202	0.715599	0.000185923	0.386352	8.05642e-05
TG(15:0_16:0_18:1)	-0.662167	-0.610038	0.052129	7.63228e-05	0.000131811	0.556667
TG(16:0_17:0_18:2)	-0.66838	-0.602124	0.0662559	3.59593e-05	7.30612e-05	0.413686
TG(18:1e_16:0_17:0)	-0.672914	-0.352684	0.320229	0.00880236	0.105016	0.135223
TG(15:0_16:0_16:0)	-0.679056	-0.572544	0.106512	0.000512013	0.00144046	0.389007
TG(25:1_18:1_18:1)	-0.690085	-0.092043	0.598042	0.0217036	0.710354	0.038614
TG(27:1_16:0_18:1)	-0.70149	-0.178805	0.522685	5.65734e-05	0.0734078	0.000390599
TG(18:1e_16:0_20:1)	-0.707	-0.0546096	0.652391	0.000372626	0.649239	0.000616509
TG(16:0_18:2_24:0)	-0.714069	-0.337839	0.37623	0.000295623	0.0183016	0.0111723
TG(16:0_18:2_18:2)	-0.717074	-0.6056	0.111474	0.00694426	0.0156306	0.582979
TG(26:1_18:1_18:1)	-0.719487	-0.0547145	0.664772	3.75992e-05	0.529259	6.43726e-05
TG(16:0_16:1_16:1)	-0.72344	-2.44668	-1.72324	0.54113	0.0647381	0.168461
TG(25:1_16:0_16:0)	-0.726976	-0.407739	0.319236	0.000279932	0.00790085	0.0243
AcHexSiE(18:0)	-0.736579	-1.62774	-0.891161	0.254342	0.0276791	0.176217
Cer(d34:0)	-0.737158	-0.111603	0.625555	0.15576	0.817494	0.219679
TG(26:1_16:0_16:0)	-0.753219	-0.333166	0.420053	5.87366e-05	0.00794139	0.00230626
TG(26:0_16:0_18:1)	-0.755124	0.0899281	0.845052	2.38154e-05	0.303921	1.08783e-05
AcHexCmE(20:0)	-0.755353	-0.543187	0.212166	0.000949044	0.0060468	0.179542
TG(20:2e_16:0_17:0)	-0.757794	-0.334857	0.422938	0.00018651	0.0180667	0.00588978
TG(26:0_18:1_18:1)	-0.760238	0.309489	1.06973	3.84836e-06	0.00148215	3.28659e-07
TG(20:1e_16:0_17:0)	-0.761936	-0.251602	0.510334	0.00602569	0.248046	0.0366554
TG(26:0_16:0_16:0)	-0.772864	-0.240923	0.531941	0.000623381	0.119037	0.00531105
TG(16:0_16:0_24:1)	-0.782388	-0.235271	0.547117	2.66438e-05	0.0271192	0.000290159
TG(18:0_16:0_18:0)	-0.792291	0.201655	0.993946	0.000134312	0.107802	2.90598e-05
TG(18:1e_16:0_17:1)	-0.804093	-0.709299	0.0947939	0.000944119	0.00197572	0.552326
TG(18:0_18:2_24:0)	-0.804866	-0.386945	0.417921	1.65308e-05	0.0018763	0.00119567
TG(25:1_16:0_18:1)	-0.826407	-0.55344	0.272967	3.13336e-05	0.000443475	0.0201717
TG(25:0_16:0_18:1)	-0.8547	-0.381337	0.473363	2.81071e-05	0.00434789	0.00128496
PC(44:1)	-0.865679	0.965337	1.83102	0.364314	0.314995	0.0778985
Cer(t17:0_23:0)	-0.885865	-0.251018	0.634848	0.11759	0.630589	0.243003
Cer(m18:0_24:1)	-0.931902	-0.292083	0.639819	0.0357588	0.447452	0.119861
AcHexSiE(18:2)	-0.980314	-0.346409	0.633905	0.181927	0.618005	0.370973
PC(40:1e)	-1.12447	0.278639	1.40311	0.18632	0.728334	0.109625
FA(14:1) (1)	-1.17045	-1.16733	0.00312372	0.0196436	0.019873	0.993902
TG(18:1_20:4_22:5)	-1.22473	-0.10381	1.12092	0.126524	0.887944	0.156853
TG(16:0_12:1_18:1)	-1.31746	-3.06022	-1.74276	0.169232	0.00861382	0.0814894
TG(16:0_18:1_20:4)	-1.3356	-0.90524	0.43036	0.0556926	0.166062	0.487793
LPE(18:2)	-1.51489	-2.32641	-0.811525	0.427359	0.240655	0.542397
PC(42:2e)	-1.62159	-1.54568	0.0759088	0.174342	0.192922	0.945808
PI(18:0_22:5)	-1.91264	-0.000916709	1.91172	0.110152	0.999329	0.110295
PC(33:2) (1)	-2.12786	-0.638447	1.48941	0.0263528	0.432962	0.0919455
PI(18:0_16:0)			2.35863			0.0134025

## Sheet: S5 - Antibodies
Supplemental table 5 - Antibodies used in this study
Antibody	Dilution	Company	Cat. Number
Cleaved PARP	1:1000	Cell signaling	5625
PARP	1:1000	Cell signaling	9542
Cleaved Caspase-3	1:1000	Cell signaling	9664
GAPDH	1:2000	Santa Cruz	166574
LAMP1	1:400	Santa Cruz	20011
β-tubulin	1:400	Cell signaling	2146
IRE1-α	1:1000	Cell signaling	3294
p-JNK	1:400	Santa Cruz	6254
JNK	1:400	Santa Cruz	571 (FL)
ATF4	1:1500	Proteintech	10835-1-AP
CHOP	1:200	Santa Cruz	7351
Histon3 (H3)	1:400	Santa Cruz	517576
SLC7A11	1:1000	Cell signaling	12691
4HNE	1:2000	Milipore-SIGMA	ab5605
PDAP1	1:1000	Proteintech	15081-1-AP
FTH	1:400	Santa Cruz	376594
pAKT(ser473)	1:400	Santa Cruz	514032
AKT	1:400	Santa Cruz	8312
p4EBP	1:1000	Cell signaling	2855
SCD1	1:400	Santa Cruz	515875
MITF	1:400	Santa Cruz	515925
SREBP	1:400	Santa Cruz	13551
pS6K (Thr389)	1:1000	Cell signaling	9206
S6K	1:400	Santa Cruz	230
LC3A/B	1:1000	Cell signaling	12741
peIF2α	1:1000	Cell signaling	3398
eIF2α	1:1000	Cell signaling	5324
TFEB	1:400	Santa Cruz	166736
BIM	1:1000	Cell signaling	2933
PERK	1:1000	Cell signaling	3192

## Sheet: S6 - Primers
Supplemental table 6 - Primers used in this study
Primer	Forward	Reverse
β-actin	TCCACACCCGCCGCCAGCTCACC	GGATGCCTCTCTTGCTCTGGGCCTCGTC
ARHGEF2	GCAAACTCATCCACGATGGC	AGGCTTGTCCAGGGTAGGAA
ASNS	AGTTGACCCGCTGTTTGGAA	TCACCATCCACTTTGGTCTGG
CALM2	GTAGCGCTTGCAGCATGG	TGTGGGATTCTGCCCAAGAG
CASP3	GGCATTGAGACAGACAGTGGT	TTCAGCATGGCACAAAGCGA
CHAC1	CCTGAAGTACCTGAATGTGCGAGA	GCAGCAAGTATTCAAGGTTGTGGC
C-Myc	CCTGGTGCTCCATGAGGAGA	GCCTGCCTCTTTTCCACAGA
DDIT4	CGAGTCCCTGGACAGCAG	GGTCACTGAGCAGCTCGAAG
ERMAP	CAGCTTTGCCTGTGAGAGGA	GCAGAACTCGCCATCTCCAT
GARS1	CTCCCCTCGATCTGGACTGA	GGGTGGTCTTTCTCACTGGG
HMOX1	ACTGCGTTCCTGCTCAACAT	CTGGTCCTTGGTGTCATGGG
JDP2	CCATGATTGCACCCTTGCAC	GCCTTTTCCTTCGCTCCTCT
MITF	GAGCTTGCCATGTCCAAACC	TCTGCCCTGTTTTGCTCTTCA
MT2A	CCCGCTCCCAGATGTAAAGA	TAGCAAACGGTCACGGTCAG
NDC80	GGCCTCTATACCCCTCAAACC	ATTCCGGGATCCATGTCCAC
OSGIN1	CTCCAGAAAGGACCACCTCG	TAGGGTGTGTAGCCGGAGAG
PCK2	CAGTGATGGTGGCGTGTACT	CGGGGCACAAAATCGAGAGT
PDAP1	CTGAGGAGATCGACGCGCA	TCTCCTTTTTGGGGTCACCTGC
PHGDH	AAGGGGAAATCTCTCACGGG	AAGGCTTGGTGTGTGGAGAG
PP1R15A	GATGGCATGTATGGTGAGCG	GGTGTGATGGTGGATAAGAGAACT
PRR11	TTATGCAAGCTCCAGGAAGCA	GTGACATGTTTGACCACAGC
SCD1	TCTTCTCTCACGTGGGTTGG	AGCCAGGTTTGTAGTACCTCCT
SLC1A5	GAAGGGGAGCTGCTTATCCG	CCATCTCCACGATCTTGCCA
SLC38A2	TGAGAGAAACCCACTGAAGACG	TGGGCTCCTTTTGTCCTTGG
SLC6A9	CCCACCACCCCTCTTCTTTC	TGGTTGTAGGTGATCGGCTG
SLC7A11	TGACTGGAGTCCCTGCGTAT	TCTTCTTCTGGTACAACTTCCAGT
SPIN4	TTAATCGACCAGGGCAGCAG	TATGCGGACACGCCATCTAC
SREBF1 (SREBP)	GGACAGCAAGGCAAAGCCA	GGTAGACGCTGGTGGTATCTG
TMEM154	TCCGTGGTATTCCTTGCAACA	CACGTTTTCACTTCCCAGTTCA
TRIB3	CTGCGTGATCTCAAGCTGTGT	GAATCATCTGGCCCAGTCAGC
TXNRD1	TGGCCATTGGAATGGACGAT	TGGACCCAGTACGTGAAAGC
VLDLR	GCGCCCATTCTACTCAGTGT	GGTGAACTCGTCGGGACTAC
XBP1	TTACGAGAGAAAACTCATGGC	GGGTCCAAGTTGTCCAGAATGC
